# Supplementary material for: Distinct effects of PTST2b and MRC on starch granule morphogenesis in potato tubers
Source: Plant Biotechnol J. 2024 Dec 10;23(2):412–29. doi: 10.1111/pbi.14505 (PMC11772324; doi:10.1111/pbi.14505)
Supplement: Supplementary file 2 — File S1. Alignments used for phylogenetic analyses. [file PBI-23-412-s002.zip]

Archive with 14 entries (13 files):
- Supplemental File 1/
- __MACOSX/._Supplemental File 1
- Supplemental File 1/Alignment for Supplementary Figure 1A (SS4 and SS5).fa
- __MACOSX/Supplemental File 1/._Alignment for Supplementary Figure 1A (SS4 and SS5).fa
- Supplemental File 1/Alignment for Supplementary Figure 1B (PTST3).fa
- __MACOSX/Supplemental File 1/._Alignment for Supplementary Figure 1B (PTST3).fa
- Supplemental File 1/.DS_Store
- __MACOSX/Supplemental File 1/._.DS_Store
- Supplemental File 1/Alignment for Figure 1A (PTST2).fa
- __MACOSX/Supplemental File 1/._Alignment for Figure 1A (PTST2).fa
- Supplemental File 1/Alignment for Supplementary Figure 1D (MFP1).fa
- __MACOSX/Supplemental File 1/._Alignment for Supplementary Figure 1D (MFP1).fa
- Supplemental File 1/Alignment for Supplementary Figure 1C (MRC).fa
- __MACOSX/Supplemental File 1/._Alignment for Supplementary Figure 1C (MRC).fa
