# Supplementary material for: Distinct effects of PTST2b and MRC on starch granule morphogenesis in potato tubers
Source: Plant Biotechnol J. 2024 Dec 10;23(2):412–29. doi: 10.1111/pbi.14505 (PMC11772324; doi:10.1111/pbi.14505)
Supplement: Supplementary file 2 — File S1. Alignments used for phylogenetic analyses. [file PBI-23-412-s002.zip › Supplemental File 1/Alignment for Supplementary Figure 1A (SS4 and SS5).fa]

>92017|92017/355-841
VVHIAAEMAPVAKVGGLGDVVTGLSRSLQRKDHLVEIILPKYDCMDYDRIKNLKVLDMELLSFFDNKTFKNK
VWLGTVEGLPVYFIEPFHPANFFTRRTVYGERDDFRRFTYFCRAALEFLLQSNKRPDIIHSHDWTSAAVAPL
YWDIYVPLGLNSARLAFTCHNFEYQGTESPAALAAFGLNVQQQFRQDRMQDSFMHDRVNLLKGGIVFSNIVT
TVSPTYAQEVRSPEAGRGLQVALSVHSNKFYGILNGIDVEAWDPSYDPILQHQYSAEDLSGKAANKASLQSQ
LRLNVK-KRPLIGCITRLVPQKGVHLIRHAIYHTAEKGGQFVLLGSSPVPEIQREFEALSYKFEGHSDVRLL
LKYDEPLAHSIYAASDIFVIPSVFEPCGLTQMIAMRYGSIPVVRRTGGLNDSVFDVDDTTISEEKRNGFSFS
AAEIQGLNYALDRAIKYYLEKPGWWQQLVKKTMRLDFSWDSSADQYIELYRQAINR
>77446|77446/40-510
IIHVTAEMVPLAKVGGLADVVTGLSRACIDRGHKVEIMIPFYECIPGEQIKGFSP-GESYSSYHNGNWISVQ
VYRGKIAGVSVLLVQPKN--QFFKGSSIYGSYDELEAYLFFSRACLEWMQVTNNHPDIIHAHEWHTGAVSML
YWDMYHHLSLKKPRLVLTIHNMEHYGECRMEQLNMCGLEGSTYRTSDKAVDDRTPERLSLLKGGIVYSNAVT
TVSPSYVNETL---CSGWLSSTLMKHRSKYFGILNGIDTELWNPETDPYLPVGFSATDLMGKQACKQYLQRG
LGLEPDKRSPLIVCITRLVAQKGIHLIRHAMYHVDQMDGQFVLLGTSRDPRVKGEFEHHAT--------KVC
LLCSEELAHLLYAAADIVLVPSMFEPCGLTQMIGMRYGAIPVVRKTGGLADTVFDVEHSKAI-D-ANGFVFE
GIDERSLNSALDRALQQFCEKPHHWQALVSKVMLLDNSWNKSAREYVSVYNSVRV-
>AT4G18240|AT4G18240.1/544-1031
VVHIAAEMAPVAKVGGLGDVVAGLGKALQRKGHLVEIILPKYDCMQYDRVRDLRALDTVVESYFDGKLYKNK
IWIGTVEGLPVHFIEPQHPSKFFWRGQFYGEQDDFRRFSYFSRAALELLLQSGKKPDIIHCHDWQTAFVAPL
YWDLYAPKGLDSARICFTCHNFEYQGTASASELGSCGLDVNQLNRPDRMQDHSSGDRVNPVKGAIIFSNIVT
TVSPTYAQEVRTAEGGKGLHSTLNFHSKKFIGILNGIDTDSWNPATDPFLKAQFNAKDLQGKEENKHALRKQ
LGLSSASRRPLVGCITRLVPQKGVHLIRHAIYRTLELGGQFVLLGSSPVPHIQREFEGIEQQFKSHDHVRLL
LKYDEALSHTIYAASDLFIIPSIFEPCGLTQMIAMRYGSIPIARKTGGLNDSVFDIDDDTIPTQFQNGFTFQ
TADEQGFNYALERAFNHYKKDEEKWMRLVEKVMSIDFSWGSSATQYEELYTRSVSR
>AT5G65685|AT5G65685.1/193-458
VIHICTEMAPLVSVGPLASYITGLSCALQEEGYMVEVILPKYSTLDLDEIEGLREIEADAYSYFDGQLHANR
IWNGVVSGIGVTLIQPVYYSSMFSRDKVYGYQDDFDRFAYFSRASLDYIAKSGKQPDVLHIHNWQTAIVGPL
FWDVFVNQGLEGTRILLTCQDFD-KGLVPPEKLELCGLDPAELHRLDRLQDNTNPHFVNILKGGVVYSNKVV
IMSSSHS--------SPGLEPTLAIHKDKLFFAPFGMNSMEKDLCCDLHVSAYTSIKNL-------------
------------------------------------------------------------------------
------------------------------------------------------------------------
--------------------------------------------------------
>Gorai.010G135300|Gorai.010G135300.1/2-264
IVH---------------------------------------------------------------------
-WI--------------------------------------------------KK--------------APL
YW--YAPKGLNSARIYFTCHNFEYQGTASASELASCGLDAQELNRPDRMQDNTAHDSVNPVKGAIVFSNIVM
TVSPTYAQEVRTAEGGKGLHSTLNSHTRKFMGILNGINTDAWNPRTDNFLKVQYSANDKQGKAENKAAMRRN
LGLSSADQRPVVGCITRLVPQKGVHLIKHAIYRTLEMGSQFVLLGSCPVPHIQREFEGIANQFQNHEHIRLI
LKYDESLSHAIYAASDMFIFPSIFEPCGLTQCLYKR--------------------------------FTL-
--------------------------------------------------------
>Gorai.010G239400|Gorai.010G239400.1/556-1043
VIHIAAEMAPVAKVGGLGDVVTGLGKALQKKGHLVEIVLPKYDCMQYDRIRDLRVLDATVYSYFDGKLFQNK
VWTGTVEGLPVYFIEPHHPSKFFWRGQYYGEQDDFKRFSFFSRAALELLLQVGKKPDIIHCHDWQTAFVAPL
YWDLYFPKGLNSARICFTCHNFEYQGAAPASELASCGLDVQQLHRPDRMQDNSAHDRVNPIKGAIVFSNIVT
TVSPTYAQEVRTAEGGKGLHSTLNFHSKKFMGILNGIDTDAWDPATDIFLKVQYTANDLQGKAENKAAMRRH
LRLSSADSQPLVGCITRLVPQKGVHLIRHAIYRTLEMGGQFVLLGSSPVPHIQREFEGIANQFQDHEHIRLI
LKYDESLSRYIYAASDMFIIPSIFEPCGLTQMIAMRYGSVPIVRKTGGLNDSVFDVDDDTIPYQYRNGFTFA
TPDEQGLNGALDRAFNLYNNDSETWQQLVQKNMNIDFSWSSSASQYEELYAKSVAR
>Gorai.003G034900|Gorai.003G034900.1/209-685
VIHICTEMEPLISVGPLAPYITGLSRALQRKGHLVEVILPKYASLDLDEVQGLREIEADSYSFFNGQLHGNR
IWTGVVRGIGVTFIQPLYFSSFFNRDGIYDHPDDFERFTYFSRASLDYIAKSGKQPDVLHLHNWETAIVGPL
FWDIFAKQGLGNTRILLTCQGFDSQCLDEPDKLALCGLDPDRLHRPDRFQDTAKTHLVNILKGGVVYSNKVI
VMSSMHSKGRIIHSMSHGLEPTLTMHKEKLLVAPYGFDNSTWDPSTDKFLPVNYSTENMRGKYACKVAVQQQ
AGISTHASSILVGCIISEESGFDLEKLKAVVRNAIREGAQFVFLGNGSVSTTYRALRSFQEAVED-SNVKFF
YNYDEALSHLVFAGSDIMLCHSFHDPLLQVPLKALRYGAAPVSEASG-RYSSDHDHEITKFSQFMRSTF---
------GVMSLSQALDEMKNNPSTWKTKILNAMKKDFSWDSECYEHVSAYSAVKSL
>Gorai.011G041700|Gorai.011G041700.1/543-1030
IVHIAAEMAPVAKVGGLGDVVTGLGKTLQKKGHLVEIILPKYDCMQYDGIYDLRALDVTVESYFDGKLFQNK
IWVGTVEGLPVYFIEPHHPNKFFWRGQYYGEHDDFKRFSFFSRAALEFLLQAGKKPDIIHCHDWQTAFVAPL
YWDLYAPKGLNSARICFTCHNFEYQGTASASELASCGLDAQELNRPDRMQDNTAHDSVNPVKGAIVFSNIVT
TVSPTYAQEVRTAEGGKGLHSTLNSHSRKFMGILNGIDTDAWNPATDNFLKVQYSANDMQGKAENKAATRRN
LGLSSADQRPLVGCITRLVPQKGVHLIKHAIYRTLEMGGQFVLLGSSPVLHIQREFEGIANQFQNHEHIRLI
LKYDESLSHAIYAASDMFIIPSIFEPCGLTQMIAMRYGSVPIARKTGGLNDSVFDVNEETIPNQIRNGFTFT
TPDEQGINGALERAFNFYKNNKESWKQLVQKNMNIDFSWDSSASRYEELYAKSISR
>Brara.F02441|Brara.F02441.1/206-496
VIHICTEMDPLVSVGPLASYITGLSCALQGKGYLVEVILPKYSTLDLDEVEGLREIEADAYSYFNGQLHANR
IWNGVVSGVGVTLIQPVDYGSMFSRDKVYGYSDDVDRFAYFSRASLDYIAKSGKQPDVLHIHNWQTAIVGPL
FWDVFVNQ----------C-------LVPPEKLELCGLDPASVHRADRLQDNTSPQLVNLLKGGIVYSNKVV
IMPSSLSEGRTLHRNSPGLEPTLAVHKEKLCFAPFGLDNSKWDPSIDVYLPENYSAEDIRGKSICKVELQRQ
LGL-----------------------------------------------------------VED-VSTTIK
Y-----------------------------------------------------------------------
------------QVL-------------ILRA------------------------
>Brara.H00946|Brara.H00946.1/524-1011
VVHIAAEMAPVAKVGGLGDVVAGLGKALQRRGHLVEIILPKYDCMQYDRVRDLRALDTVVESYFDGKLYKNK
IWIGTVEGLPVHFIEPQHPSKFFWRGQFYGEKDDFKRFSYFSRAALELLLQSGKKPDIIHCHDWQTAFVAPL
YWDLYAPKGLDSARICFTCHNFEYQGTSSASDLGSCGLDVNQLNRPDRMQDHSSGDRVNPVKGAIIFSNIVT
TVSPTYAQEVRTSEGGKGLHSTLNSNSKKFIGILNGIDTDSWNPATDPFLKAQFNAKDLQGKEENKYALRKQ
LGLSSAPRRPLVGCITRLVPQKGVHLIRHAIYRTLELGGQFVLLGSSPVPHIQREFEGIEQQFKSHDHVRLL
LKYDEALSHSIYAASDMFIIPSIFEPCGLTQMIAMRYGSIPIARKTGGLNDSVFDIDDDTIPTQFQNGFTFQ
TADEQGLNYALERAFNHYKKDEEKWMRLMEKVMSIDFSWASSATQYEELYTRSVAR
>Cre16.g665800|Cre16.g665800.t1.2/150-630
IIHITAEMAPIAKVGGLGDVVTGLAKAALARGHFVTVMLPFYECLPKDQIEGLKCDIEVPKGY---RWLKTS
VFWGRVQGCPVYLIKPADDTNIFRGGRIYGSYNEMEAYLYFCRACLEYLNVSQQNPHVLQLHDWHAAAASML
YWDVYNPNGFSRTRLMLTIHNLDNTGETRQDEFFFTGVPGENFATIDKALDERTPERLNLMKGGIVYCNAVT
TVSPTYANEVLNGGAAGWLRSTFARPRSKFHGILNGIDCEEWNPATDALLPANFDADRPAGKALCKEFLQKG
LGLEVDPRKPLVAVVSRLVPQKGIHLIKAALFRTVEKGGQFVLLGS---GHSDPAFRQLADGFKDHPNCRLK
IMYSERLAHMIYAAADVVVVPSMFEPCGLTQMIALRYGAVPLVRRTGGLADTVFDVDGPAGPAQPRNGFVFD
GSDDGALHGALDRALTLYTTQPERWAALQQDNMRLDVSWGKSAKSYVDVYRSISA-
>Cre16.g663850|Cre16.g663850.t1.1/234-709
VVHIASEMAPVAKVGGLADVTASLAKAHQASGLLTEIILPKYDCIKYDDVKELKDPNRTIETY---------
VWSGLVDGLPVYFIEPNCSERYFWRGKFYGEPDDGARFSFFSRAALEFLAQRQHEPDIIHCHDWQAAAVGPL
LKETYRASGLARTRAVLTIHNMAFQGHLNGAFLQHMGLTAAHVTSPDIMLDGNAHMWLNLLKGAIVYADRIT
TVSPTYANEVL-GEEGKGLQHMLQRHRHKLAGVLNGLDYETWNPATDPCLPAHFTSEDLSGKRACKAALLRE
LGLPFDNGRPLIAIVSRLTQQKGLHLMKAGLKAAVAAGAQVVVLGTAPDPKDQAEWEALAKEVGAGGDARIV
LRHDEAMSHRIFAASDMLLVPSMFEPCGLTQLIALRYGTVPVVRETGGLADTVRDV-AKAMPEHEKNGFTFT
AKDAPAVEHALQRAINAYRDGRTWWQQLMPRIMRQDFGWTQSASTYQRIYNEAMH-
>Medtr7g037650|Medtr7g037650.1/8-303
VVHT--------------------------------------SSLNLP------------------------
-------------------------------------FSFTTK---------GQIGDAL----------APM
A------RGM---------------GTNQHVILHMLDIEPLEL-------KGVKMELIDVDVAAAGYVDK--
---------------SANIE-------DKLSIAPYGFEKSTWDPSTDYFLPENFNAKNNNGKSVCKVALLQR
LGLSEHSSTILVGCNFSE----------------GKHNVQFIFMETSERPDLNQALESLHMEFEDVDDIKFV
RSYDEALSHLLFAGSDIILCQSFHDPTDETPLKALRYGAVPIAVGSDSLSKTDGSVNENKLSSSFYHSFHI-
-----HGCAGIQEKFHAYDRKNRVFQLSIFETLTLNMSSATAALEYSSFYMDQQYS
>Medtr5g030600|Medtr5g030600.1/193-668
IIHICTEMTPLVSRGSVASYVTGISRALQRKGHLAEVILPKYACLDLDEVQGLREVNVEVYSYFNGQLHGNR
IWTGVVYGVGVTLIEPLDHSSFFSREMIYGYPDDFERFSYFCRASLDYIVKCGKQPDILHLHNWETAIVAPL
FWDVFVNKGLGGTRILLTIHNFNSQGTEQPDKLALCGLDPSSLHCH-RLQDNTNTQLVNILKGGVVYSNRVV
IMSSIHPKHAIIRNLSNELEPTLNVHGDKLSVAPYGFEKSTWDPQTDYFLPENFNAENMNGKAVCKVALLQR
LGLSEHSSTILVGCSFSEGADIDEKKMKDIVLNAKKHDVQFIFMETSERPDLNQALESLHMEFKDDDNIKFV
HSYDEALSHLLFAGSDSILCRSFHDPTDETPLKALRYGAVPIAVDS--RNFINHDQEATKYSKLINNTF---
------GNMSLGLAIDELRSNPSKWKRRIMEAMAHDLSWDGECYEHVAAYSAIKNL
>Medtr4g094595|Medtr4g094595.1/493-980
VIHIAAEMAPVAKVGGLGDVVCGLSKALQKKGHLVEIVLPKYDCMQYDRIGDLRALDVVIESYFDGQLFKNK
IWVGTVEGLPVYFIEPHHPDKFFWRGDFYGERDDFRRFSYFSRVALEFLLQAGKKPDIIHCHDWQTAFVAPL
YWDIYAPKGLNSARICFTCHNFEYQGTAAASELESCGLDSHHLNRPDRMQDNSAHDRVNSVKGGVVYSNIVT
TVSPTYAQEVRTAEGGKGLHSTLSTHSKKFIGVLNGIDTDIWNPATDPFLEVQYSANDLQGKAENKEALRKN
LGLSSAVKRPLVGCITRLVPQKGVHLIRHAIYLTLELGGQFVLLGSSPVPHIQREFEGIANHFKNHDNIRLI
LKYDESLSHTIYAASDMFIIPSIFEPCGLTQMISMRYGAVPIARKTGGLNDSVFDIDDDTIPSQFRNGFTFL
NADEKGIDGALVRAINLFRDDPESWKQLVQKDMNIDFSWDSSAAQYEELYLKSVTR
>evm_27.TU.AmTr_v1.0_scaffold00033.16|evm_27.model.AmTr_v1.0_scaffold00033.16/218-694
IVQICTELEPVASVGSLATYVTGLSRALQRKGNTVEVILPKYAILNLEQVHGFRKAEAEFHSYFSGQWHPNR
IWTGIVHGIAVTFIEPIHLAAFFSREGIYGYSDDLERFTYFSRAALDYIVKSKKKPDIFHIHGWQTSVIGPL
FWDFFVNQGLETTRLLLTCHGFDSQCVERPEKLALCGLDPPQLHRSDRLQDNSGNHLVNLLKGGVVYSNKVA
IVSSLHSKDAVIESMSYGLETTLAIHREKVLVIPYGFDDTKWDPSKDNFLPVNYSSEDPKGKATCRTALRQR
LRFVDQTSAAMVGCIYTEVSEIDVENLKAVVCLALGKGAQFIFLGSSTTPEVEAALESLRKELKD-QNVRFI
NKYNEALSHLVIAGSDILLCASFHDPKLHLPLKAIKYGTIPVAVNPNERHAEGQEFGSTKSSR-ILSMF---
------ANVSLSQALDDMKYDGIGWSKKIKDAMSEDLSWDSECCDYMDAYMSMKNL
>evm_27.TU.AmTr_v1.0_scaffold00189.6|evm_27.model.AmTr_v1.0_scaffold00189.6/512-999
VIHIAAEMAPVAKVGGLGDVVSGLGKALQRKQHLVEVILPKYDCMQYDRIQSLKALDVVVQSYFDGQLFKNK
VWSGIIEGLPVYFIEPLHPAKFFWRGQFYGEHDDFKRFSYFSRAALEFLLQAGKKPDIIHCHDWQTAFVAPL
YWDIYTPKGLNSARIAFTCHNFEYQGTTPTSELTSCGLDVHQLNRPDRMQDNLSQHLVNSVKGGIVFSNIVT
TVSPTYAQEVRTPEGGRGLHITLNAHSRKFFGILNGIDNEAWDPARDAFLRFQYNANDLHGKAENKDALRKQ
LKLSSIANMPLVGCITRLVPQKGVHLIRHAIYRTLELGGQFLLLGSSPVPNIEREFEGIASNFRNHPHIRMI
LKYDEILSHSIYAASDMFIVPSLFEPCGLTQMIAMRYGSIPIARKTGGLNDSVFDVDDDMVPLQFRNGFTFL
TPDEKGVNSALDRAISYYKKNPEWWQHLVQKAMNVDFSWDSSASQYEDLYENSVSR
>evm_27.TU.AmTr_v1.0_scaffold00025.290|evm_27.model.AmTr_v1.0_scaffold00025.290/129-581
IIHVTAEMAPIAKVGGLGDVVTGLSRACLLRGHKVEIMLPFYECIQKQQIEDLCE-DGTYNSFHNGNWVSIR
AYRGAVSGIPVILIQPSN--HFFKGPSVYGSYNELEAYLFFSRACLEYIQVYGTQPDVMHVHEWQTGALPIL
YWDMYHNLSIKKPRLVLTIHNLEYYGECRVEQFSMCGLDGSFYATVEKAADDRTPERLSLLKGGIVYSNAVT
TVSPTYLKETL---CSGWLASTLIRHHEKYLGILNGIDIALWNPATDVFLPANFHEQNIEGKLICKHYIQRG
LGLDPEVRKPLVICITRLVAQKGLHLINSAIQHIQEIGGQMVLLGKAPDARVNHEFEYLASVYNGGCNIRVL
LTYSEELSHMLYAAADMVLVPSMYEPCGLAQMIGMRYGAVPIVRKTGGLADTVFDMDDQANL-DKANGFVFE
GIDEGSLKFTLERAFRYYKER----STMVVAA------------------------
>Manes.02G082800|Manes.02G082800.1/110-590
IVHVTAEMAPIAKVGGLGDVVTGLARACLLRGHTVDIMLPFYECIQKQQISDLAL-ITVYNSYHDGNWIPTN
AHRGVVSGIPVIFIEPSN--EFFKGQHVYGSYNELEAYLFFSRACLEWMQVSGIQPDIIHVHEWQTGALPLL
FWDMYQYLSLKKPRVILTIHNMEHYGECRQEQLSKCGLDGSVYATIDKALDDRTPERLSLLKGGIVYSNAVV
TVSPTYLKETL---CSRWLASTLIAHRDKYFGILNGIDTAMWNPATDVFLPAKFSGQNIEGKKLCKHYVQRG
LGLASELKVPLVVCISRLVPQKGLHLITHAIKYIEELGGQMIVLGKASDSRFEGEFKHLAELHNHGPSIRIL
LMYSEELSHMLYAAADMVLVPSIYEPCGLSQLIGMRYGAIPVVRKTGGLADTVFDMDDQSNC-EIANGFIFE
GVDEGSLNWALDRAFAYYRDKPDEWNSTVQKVIEIDNSWNKTAGEYIKIYDSIRVR
>Manes.15G118600|Manes.15G118600.1/565-1052
VVHIAAEMAPVAKVGGLGDVVTGLGKALQKRGHLVEIILPKYDCMQYDGIGNLRALDVVLESYFDGKLYKNE
VWVGTIEGLPVYFIEPHHPGKFFWRGQFYGEHDDFKRFSFFSRAALELLLQAGKKPDIIHCHDWQTAFVAPL
YWDIYAPKGLNSARICFTCHNFEYQGSAPASELASCGLDVQQLNRPDRMQDNSAHDRINPIKGAVVFSNIVT
TVSPTYAQEVRTSEGGKGLHSTLNFHAKKFIGILNGIDTDVWNPATDTLLEVQYNANDLQGKAENKIATRQH
LGLSTAARQPLVGCITRLVPQKGVHLIRHAIYRTLELGGQFLLLGSSPVAHIQREFEGIANHFQNHEHIRLV
LKYDESLAHSIYAASDMFIIPSIFEPCGLTQMIAMRYGSIPIARKTGGLNDSVFDVDDDTIPLQFRNGYTFL
NPDEQGVNSALERAFNHYRNDPESWQQLVQRDMDIDFSWESSASQYEELYSKSVAR
>Bradi2g18810|Bradi2g18810.1/430-915
IAHIAAEMAPVAKVGGLADVISGLAKALQKKGHLVEIILPKYDCMQLDQVNNLKALDVLLQSYFEGSMFNNK
IWTGTVEGLPVYFIEPQHPSKFFWRAQYYGEHDDFKRFSYFSRAALELLYQSGKKVDIIHCHDWQTAFVAPL
YWDVYANLGFNSARICFTCHNFEYQGTAPARDLAWCGLDVEHLDRPDRMRDN-SHGRINVVKGAIVYSNIVT
TVSPTYALEVR-SEGGRGLQDTLKVHSRKFLGILNGIDTDTWNPSTDRYLKVQYNANDLQGKAANKAALRKQ
LNLASAPSQPLVGCITRLVPQKGVHLIRHAIYKTAELGGQFVLLGSSPVPHIQKEFEGIADHFQNNNNIRLI
LKYDDALSHCIYAASDMFIVPSIFEPCGLTQMIAMRYGSVPIVRKTGGLNDSVFDFDDETIPIEVRNGFTFV
KADEQGLSSAMERAFNCYTRKPEVWKQLVQKDMMIDFSWDTSASQYEDIYQRAAAR
>LOC_Os01g52250|LOC_Os01g52250.1/482-967
IVHIAAEMAPVAKVGGLADVVAGLGKALQTKGHLVEIVLPKYDCMQLDQITNLKVLDVVIQSYFDGNLFSNN
VWTGTVEGLPVYFIEPQHPSKFFWRAQYYGEHDDFKRYSYFSRAALELLYQSGKKIDIIHCHDWQTAFVAPL
YWDIYATRGFSSARICFTCHNFEYQGTAPAPDLSYCGLDVEQLDRPDRMQDN-AHGRINVAKGGIVYSNIVT
TVSPTYALEVR-SEGGRGLQDTLKMHSRKFVGILNGIDTGTWNPSTDRFLAVQYSATDLQGKAANKAFLRKQ
LGLYSEASQPLVACITRLVPQKGLHLIRHAIYKTAELGGQFVLLGSSPVPHIQREFEGVADQFQKNNNIRLI
LKYDEALSHCIYAASDMFIIPSMFEPCGLTQMIAMRYGSVPIVRQTGGLCDSVFDFDDETIPVELRNGFTFA
RTDEQDLSSCLERAFSYYSRKPMVWKQLVQKDMQIDFSWDSPASQYENLYQSAVAQ
>LOC_Os02g56320|LOC_Os02g56320.1/244-716
VVHICSEMDPITSRGSLATYVTGLSSALQRKGNLVEVILPKYAGINEDVIHFLRKAEADYESYYGGCWHKNR
IWTGISSGVSLTLIEPVQLS-YFDRDMLRGYPDDFERFSYFSRASLDYIVKSGKQPDVLHVHNWETAIVGPL
FWDIFAHQGLGNTRILLTCQDLTSQCLEVPNMLELCGLDPHKLHRPDRLQDNSETNLVNVLKGGIVYSNKVL
LMSSTLPRDMAIQGLGHGLEATLTTHKEKVLVASHGLDGELWDPSKDIYLPQRYSPNDIEGKSFCRKTLKRC
VGL-HSGSSVVVGCICNGDSNTD--GLREAVRVALHGGAQVIFME-NKGPVMNSTVQALKEELKG-DRVMFV
EIYDEALEHLIFAGSDIFLCSSFYDPSLQIAIRAIKYGSAPVQINFPSRQTEWHDYPSTALSQYIISTY---
------GDMSLSQALDGIKNNPSQWDWRIKDAMSKVLSWDAECYDHWEAYSVIRKL
>LOC_Os05g45720|LOC_Os05g45720.1/424-909
IIHIAAEMAPVAKVGGLADVISGLGKALQKKGHLVEIILPKYDCMQNDQVNNLKVLDVVVQSYFEGNLFNNK
IWTGTVEGLPVYFIEPQHPAKFFWRAQYYGEHDDFKRFAYFSRAALELLYQSQKKIDIIHCHDWQTAFVAPL
YWEAYANLGFNSARICFTCHNFEYQGAAPAQDLACCGLDVQQLDREDRMRDN-SHGRINVVKGAIVYSNIVT
TVSPTYALEVR-SEGGRGLQDSLKLHSRKFVGILNGIDTDTWNPSTDRHLKVQYNANDLQGKAANKAALRKQ
LNLSSTASQPLVGCITRLVPQKGVHLIRHAIYKTAELGGQFVLLGSSPVPHIQREFEGIADHFQNNNNIRLL
LKYDDSLSHWIYAASDMFIVPSMFEPCGLTQMIAMRYGSVPIVRKTGGLNDSVFDFDDETIPKELRNGFTFV
HPDEKALSGAMERAFNYYNRKPEVWKQLVQKDMRIDFSWASSASQYEDIYQRAVAR
>Solyc02g091770.1|Solyc02g091770.1.1/1-301
-------MQPV-------------------------------------------------------------
--------------------------------NWLKRFTYFSRVSLDYIVKAGKQPDVLHIHNWETSIVGPL
FWDVFVNQGLGGTRIMLTCQSFESQCVEQPEKLALCGLDPYGLHCSDRLQDNNNSHLVNVLKAGVVYSNNVI
IMSSMQTKGQIIHARSHGLESTLTIHKDKLVVAPQGFNSSAWDPSVDKFLPQNYSADNMKGKSVCKVSLQQH
LGLQEKASIVLVGCIFSDIFNIELENLKTLIWMASRRGVQFVFMSSAQTPGLNSALEYFEEEFKD-ENMRFL
NKYDETLAHLVLAGSDIMLCPSFDDTVLQIPVS-----GLRKILSFV-------------------------
--------------------------------------------------------
>Solyc02g071040.2|Solyc02g071040.2.1/506-993
IIHIAAEMAPVAKVGGLGDVVAGLGKALQEKGHLVEIVLPKYDCMQYESIKDMKVLDVVVESYFDGRLYNNN
IWTGTVEGLPVYFIEPQHPGKFFCRGQLYGEHDDFKRFSFFSRVALEFLLQAEKRPDIIHCHDWQTAFVAPL
YWEIYVPKGLDSARICFTCHNFEYQGTAPASELTSCGLDAYHLNRPDRMQDNSANDRINPVKGAIVFSNIVT
TVSPTYAQEVRSVQGGKGLHATINSHSKKFAGILNGIDTAAWNPASDNFLKVQYSASDIDGKIENKEALRRL
LGLSSSFRQPLVGCITRLVPQKGVHLIRHAVYRTLELGGQFVLLGSSPVPHIQREFEDIANHFQNHEHARLV
LKYDEALSHLIYAASDMLIIPSIFEPCGLTQMIAMRYGSIPIARKTGGLNDSVFDVDDDSIPLQFRNGFTFA
TADEQGFNNALERAFNYYMNNYEIWKEFVQKDMSIDFSWDSSASQYEELYEKAVLR
>Solyc07g042830.2|Solyc07g042830.2.1/127-606
IVHVTAEMAPIAKVGGLGDVVTGLGRACLNRGHKVDVMIPFYECIPKHCINELAL-MRTYNSYHDGNWVACN
AYRGEVSGVPVILIEPSN--HFFKGKNIYGSYNELDAYLFFSRACLEWMQVNGTQPDIIHVHEWQTGALPLF
YWDMYHFLSLQKPRIVLTIHNMEHYGECRQEQLSKFGLDGSAYATEDKAVDDRTPERLSLLKGGIVYSNAIV
TVSPTYLKETL---CSGWLSGALMRNRDKYSGILNGIDTEMWNPATDIYLPAKFDAGKTEGKRICKKFVQKG
LGLPI-DQKPLVVCITRLVAQKGLHLITHAIKHVEELGGQMVVLGRASDDRVEREFEGLAELHNKGSNIRIL
LMYSEELSHMLYAAADMVLVPSMYEPCGLAQMIGMRYGAVPIVRKTGGLADTVFDMDNQSHT-EIANGFVFE
GIDEGSLNCALGRAFSYYQEKPNEWKAVVQKVMRIDNSWNNTAGKYIDIYNSVRVR
>PGSC0003DMG400030619|PGSC0003DMT400078688/59-389
IIHICTEMAPVVSVGSLAPYVTGLSRALQRKGNLVEVILPKYASLNLNEVHGLREVEAEFHSYFNGQLHGNR
IWTGVVCGIGVTFIEPLYYSAFFGCENIYGYSNDFERFTYFSRASLDYIIKAGKHPDVLHIHNWETSIVGPL
FWDVFVNQGLGGTRIMLTCQSFESQCVEQPEKLALCGLDPYGLHCSDRLQDNNKSHLVNVLKAGVVYSNNVI
IMSSMQTKGQIIHATSHGLEPTLTIHKDKLVVAPPGFDSSAWDPSVDMFLPQNYSAD-LKGKSVCKVSLQQH
LGLQEKASIVLVG--FTLVED-----------LPAKVYNQTLLMGISQ------------------------
--------------------------------------RLSLLLAFS-------------------------
--------------------------------------------------------
>PGSC0003DMG400008322|PGSC0003DMT400021444/506-993
IIHIAAEMAPVAKVGGLGDVVAGLGKALQEKGHLVEIVLPKYDCMQYESIKDMKVLDVVVESYFDGRLYKNN
IWTGIVEGLPVYFIEPQHPGKFFCRGQLYGEHDDFKRFSFFSRVALELLLQAEKRPDIIHCHDWQTAFVAPL
YWEIYVPKGLDSARICFTCHNFEYQGTAAASELTSCGLDAYHLNKPDRMQDNSANDRINPVKGAIVFSNIVT
TVSPTYAQEVRSAQGGKGLHATINSHSKKFAGILNGIDTDAWNPASDNFLKVQYSASDIDGKIQNKEALRRL
LGLSSSFRQPLVSCITRLVPQKGVHLIRHAIYRTLELGGQFVLLGSSPVPHIQREFEDIGNHFQNHEHARLV
LKYDEALSHLIYAASDMLIIPSIFEPCGLTQMIAMRYGSIPIARKTGGLNDSVFDVDDDSIPLQFRNGFTFV
TADEQGFNNALERAFNYYMNNAETWKELVQKDMSIDFSWDSSASQYEELYEKAVLR
>PGSC0003DMG402013540|PGSC0003DMT400035218/127-402
IVHVTAEMAPIAKVGGLGDVVTGLGRACLNRGHKVDVMIPFYECIPKHCINELAL-MKTYNSYHDGNWVACK
AYRGEVSGVPVILIEPSN--HFFKGKNIYGSYNELDAYLFFSRACLEWMQVNGTQPDIIHVHEWQTGALPLF
YWDMYHFLSLQKPRIVLTIHNMEHYGECRQEQLSKFGLDGSAYATEDKAVDDRTPERLSLLKGGIVYSNAIV
TVSPTYLKETL---CSGWLSGALMRNRDKYSGILNGIDTEMWNPATDIYLPAKFD-----------------
------DVV---------------------------------------------------------------
--------------------------EVLRRHLL--------------------------------------
--------------------------------------------------------
>VIT_210s0003g02880|VIT_210s0003g02880.1/516-1003
VIHIAAEMAPVAKVGGLGDVVSGLSRALQKKGHLVEIVLPKYDCMQYDRIRDLRVLDMELESYFDGRLFRNK
VWVGTVEGLPVYFIEPHHPSKFFWRGTVYGEHDDFRRFSYFSRAALELLLQAGKKPDIIHCHDWQTAFVAPL
YWDLYAPKGLNSARICFTCHNFEYQGTAPASEMASCGLDVHHLNRPDRMQDNSAHDRVNPVKGAIVFSNIVT
TVSPTYAQEVRTSEGGRGLHSTLNSHSKKFIGILNGIDTDAWDPATDVYLKSQFNANDLQGKAENKEALRKH
LGLSYATRRPLVGCIARLVPQKGIHLIRHAIYRTLELGGQFVLLGSSPVPHIQVEFEGIANHFKGDDHIRLI
LKYDESLSHSIYAASDMFLIPSMFEPCGLTQMIAMRYGSIPIARKTGGLNDSVFDVDDDTIPLQFRNGYTFL
NPDEQGLNGALERAFNHYKTNKESWQKLVKKDMNIDFSWESSALQYEEIYEKSVAR
>VIT_207s0205g00110|VIT_207s0205g00110.1/41-407
----------------------GLVRSL-----------------------------------------GSG
RWSNALGSIGGMLV-------CWDKRSLEVMETEVGNFSISCRIGLTWILTGVKRPDCL----WEEAIRG--
LWE-----------------------------------DPGCLNRQGRLTGAMRSFAQTVLQGGVVYSNKVV
IMSSMHSKASIIHSLSHGLESTFTIHKDKLLIAPYGFDKFTWDPSRDKFLPENYTADNMKGKAVCKVALQQH
LGLTEHASVILVGCIFSEVSDVDVENLKEVVLIASRRDVQFVFTRLSKVPSKNTSLDSFLEEIKD-ENVRFI
DKCDEALSHLIFAGSDIILCPSFHDPMLQVPLKAMRYGAAPIAITSIGRHVVDHDFQSTKLSQFLNTTF---
------AYMSLNEALDEIKSNSMQWNQKIMDAMTKDFSWDAECYDHISAYTALKNL
>VIT_211s0065g00150|VIT_211s0065g00150.1/107-587
IIHVTAEMAPIAKVGGLGDVVTGLARACLSRAHKVDIMLPFYECIQREQISELEL-ITTYESYYDGNWVPTN
AYRGVVSGIPVIFIQPSN--YFFKGQYVYGSYNELEAYLYFSRACLEWMQVTGTQPDIIHIHEWQTGSLPLL
YWDMYHYLSLKKPRIVLTIHNMEHYGECRKEELSKCGLDGSIYATLDKAVDDRTPERLSLLKGGIVYSNVVI
TVSPTYLKETL---CSGWLASTLILNRDKYYGVLNGIDTAMWNPATDVFLPSKFNARNTEGKKICKYYVQRG
LGLILKNKVPLIVCISRLVAQKGLHLITHAIKQVEERGGQIIVLGKASDGRVQTEFEGLANLHNQGPSIRIL
LTYSEELSHMLYAAADMVLVPSIYEPCGLAQMIGMRYGAIPIVRKTGGLADTVFDMDDQLHR-ETANGFVFE
GIDEGSLNWALDRAFSFYREKPEEWNTTIQKVMEIDNSWNNTAGKYIDIYNSVRVR
>HORVU1Hr1G080950|HORVU1Hr1G080950.5/465-950
IAHIAAEMAPVAKVGGLADVISGLGKALQKKGHLVEIILPKYDCMQVDQVSNLKVLDVPVQSYFEGNMFDNK
IWTGTVEGLPVYFIEPQHPAMFFSRAQYYGEHDDFKRFTYFSRAALELLYQSGKKVDIIHCHDWQTAFVAPL
YWDVYANLGFNSARICFTCHNFEYQGTAPARDLAWCGLDVEHLDRPDRMRDN-SHGRINAVKGAVVYSNIVT
TVSPTYALEVL-SQGGRGLQDTLKVHSRKFLGILNGIDTDTWNPSTDRYLKVQYNAKDLQGKAANKAALREQ
LNLASAPSQPLVGCITRLVAQKGVHLIRHAIYKTAELGGQFVLLGSSPVPEIQREFEGIADHFQDNNNIRLI
LKYDDALSHCIYAASDMFIVPSIFEPCGLTQMIAMRYGSVPIVRKTGGLNDSVFDFDDETIPVEVRNGFTFV
KADEQGLSSAMERAFNCYTRKPEVWKQLVQKDMTIDFSWDTSASQYEDIYQKAVAR
>Zm00001d010821|Zm00001d010821_T002/418-903
IVHIAAEMAPVAKVGGLADVISGLGKALQKKGHLVEIILPKYDCMQHNQINNLKVLDVVVKSYFEGNMFANK
IWTGTVEGLPVYFIEPQHPGKFFWRAQYYGEHDDFKRFSYFSRVALELLYQSGKKVDIIHCHDWQTAFVAPL
YWDVYANLGFNSARICFTCHNFEYQGIAPAQDLAYCGLDVDHLDRPDRMRDN-SHGRINVVKGAVVYSNIVT
TVSPTYAQEVR-SEGGRGLQDTLKVHSKKFVGILNGIDTDTWNPSTDRFLKVQYSANDLYGKSANKAALRKQ
LKLASTASQPLVGCITRLVPQKGVHLIRHAIYKITELGGQFVLLGSSPVQHIQREFEGIADQFQNNNNVRLL
LKYDDALAHMIFAASDMFIVPSMFEPCGLTQMVAMRYGSVPVVRRTGGLNDSVFDLDDETIPMEVRNGFTFL
KADEQDFGNALERAFNYYHRKPEVWKQLVQKDMKIDFSWDTSVSQYEEIYQKTATR
>Zm00001d051976|Zm00001d051976_T002/208-524
------------------------------------------------------------------------
----TSSGVGLVIIEPSQLS-YFSRDMLRGYPDDFERFSYFSRASLDYIVKSGKRPDIIHIHNWETAIVAPL
FWEIFAHQGLGNTRILLTCQDLNSECLEEPNKLEMCGLDPRKLHRPDRLQDTNKTHLVNILKGGIVYSNKVV
LMSSTHSKDALIQGSRHELQSTLAAHREKILVASYGLDGELWDPFKDIYLPRRYSANDIEGKSICRQALRRR
LRF-NGDSSIIVGCICDDNSDVH--SLKEAVHVALHRNTQVC------GSVVNSILQALKGEIKG-DKIAFV
EAYDEALAHLIYAGSDIILCSSFQDPSLQIAV------------------------CETSL---LFS-----
------------------------------------------CFFQ----------
>Soltu.DM.02G014060|Soltu.DM.02G014060.1/506-993
IIHIAAEMAPVAKVGGLGDVVAGLGKALQEKGHLVEIVLPKYDCMQYESIKDMKVLDVVVESYFDGRLYKNN
IWTGIVEGLPVYFIEPQHPGKFFCRGQLYGEHDDFKRFSFFSRVALELLLQAEKRPDIIHCHDWQTAFVAPL
YWEIYVPKGLDSARICFTCHNFEYQGTAAASELTSCGLDAYHLNKPDRMQDNSANDRINPVKGAIVFSNIVT
TVSPTYAQEVRSAQGGKGLHATINSHSKKFAGILNGIDTDAWNPASDNFLKVQYSASDIDGKIQNKEALRRL
LGLSSSFRQPLVSCITRLVPQKGVHLIRHAIYRTLELGGQFVLLGSSPVPHIQREFEDIGNHFQNHEHARLV
LKYDEALSHLIYAASDMLIIPSIFEPCGLTQMIAMRYGSIPIARKTGGLNDSVFDVDDDSIPLQFRNGFTFV
TADEQGFNNALERAFNYYMNNAETWKELVQKDMSIDFSWDSSASQYEELYEKAVLR
>Soltu.DM.02G027020|Soltu.DM.02G027020.1/197-671
IIHICTEMAPVVSVGSLAPYVTGLSRALQRKGNLVEVILPKYASLNLNEVHGLREVEAEFHSYFNGQLHGNR
IWTGVVCGIGVTFIEPLYYSAFFGCENIYGYSNDFERFTYFSRASLDYIIKAGKHPDVLHIHNWETSIVGPL
FWDVFVNQGLGGTRIMLTCQSFESQCVEQPEKLALCGLDPYGLHCSDRLQDNNKSHLVNVLKAGVVYSNNVI
IMSSMQTKGQIIHATSHGLEPTLTIHKDKLVVAPPGFDSSAWDPSVDMFLPQNYSAD-LKGKSVCKVSLQQH
LGLQEKASIVLVGCIFSDISDIELENLKTLIWMASRRGVQFVFMGSGQTPGLNSTLEYFEEELKD-ENMRFL
NKYDESLAHLVLAGSDIMLCPSFDGTVLQIPLKAMRYGAMPILLDFT--HSVDRDLEGTEFSRYINDTF---
------SNMPLNQAIDELKNNPSKWDKKIVDAMTKDFSWDAKCCDHISAYTAIKNL
>Soltu.DM.07G013630|Soltu.DM.07G013630.1/127-425
IVHVTAEMAPIAKVGGLGDVVTGLGRACLNRGHKVDVMIPFYECIPKHCINELAL-MKTYNSYHDGNWVACK
AYRGEVSGVPVILIEPSN--HFFKGKNIYGSYNELDAYLFFSRACLEWMQVNGTQPDIIHVHEWQTGALPLF
YWDMYHFLSLQKPRIVLTIHNMEHYGECRQEQLSKFGLDGSAYATEDKAVDDRTPERLSLLKGGIVYSNAIV
TVSPTYLKETL---CSGWLSGALMRNRDKYSGILNGIDTEMWNPATDIYLPAKFD-----------------
------DSVPVFGC----------------------------------------------------------
---------------------SLYTFFLLRNMILLSYLS---------------------------------
---------ALGSSYSF---------------------------------------
>sp|P0A6U8|GLGA_ECOLI/3-447 OS=Escherichia coli (strain K12) OX=83333 GN=glgA PE=1 SV=1
VLHVCSEMFPLLKTGGLADVIGALPAAQIADGVDARVLLPAFPDIR----------VVSRRDTFAGHI---T
LLFGHYNGVGIYLIDAPHLYSPYHDTNLFAYTDNVLRFALLGWVGLD--------PDVVHAHDWHAGL-APA
YLAARGR----PAKSVFTVHNLAYQGMFYAHHMNDIQLPIHGL-----------NGQISFLKAGLYYADHIT
AVSPTYAREITEPQFAYGMEGLLQQREGRLSGVLNGVDEKIWSPETDLLLASRYTRDTLEDKAENKRQLQIA
MGLKVDDKVPLFAVVSRLTSQKGLDLVLEALPGLLEQGGQLALLGAG-DPVLQEGFLAAAAEYPG--QVGVQ
IGYHEAFSHRIMGGADVILVPSRFEPCGLTQLYGLKYGTLPLVRRTGGLADTVSDCSLENLADGVASGFVFE
DSNAWSLLRAIRRAFVLW-SRPSLWRFVQRQAMAMDFSWQVAAKSYRELYYRLK--
>Migut.J00854|Migut.J00854.1/1-474
-------MAPIAKVGGLGDVVTGLARSCMTRGHKVDVFLPFYECIDREQIEELKL-IDTYSSYYDERWIETR
LYGGVVLGIHVMFVEPLN--DFFKGESVYGSYDETEAYLFFSRACLEWLQVRGTEPDIIHVHEWQTGGLPLL
YWDMYHYLSLKKSRIVLTIHNMEHYGECRQEQFSKCGLDGSVYATEEKAVDDRTPERLSLLKGGIVYSNAVV
TVSPTYLKETL---CSGWLAGTLIRHRDKYFGILNGIDTEIWNPATDAFLPAKFDAKKVEGKKQCKVYVQRG
LGLDPEDKVPLVVCITRLVAQKGLHLITNAIAYVNLLGGQMVVLGTAPDARVGREFEALAHSHNQGSNIRIL
LMYSEELSHMLYAAADIVLVPSVYEPCGLAQMIGMRYGAVPLVRKTGGLADTVFDVDDRLQP-EMANGFVFE
GIDEGSLNQAIDRAFSYYRQKAEEWRGLVKKVMEMDNSWNNTAGKYIDLYNSVRVR
>Migut.M00941|Migut.M00941.1/533-897
VIHIAAEMAPVAKVGGLGDVVTGLSKALQKKGHLVEIILPKYDCMRHELVRDLKLLDVPVESYFDGHLFKNK
IWVGTVEGLPVYFIEPQHPSRFFSRGQFYGERDDFKRFSFFSRAALELLLQAGKRPDIIHCHDWQTAFVAPL
YWDLYVAKGLNSARICFTCHNFEYQGAATASDLESCGLDVYQLNRPDRMQDNSAKDRVNPVKGAIVFSNIVT
TVSPSYAQEVRTAQGGQGLHGTLNSHSKKFVGILNGIDTDAWNPATDPLLEVQYNSSDIEGKAENKEALRRQ
LGISSALRQPLVACITRLVPQKGVHLIRHAIYRTLELGGQFVLLGSSPVPQIQ-------------------
------------------------ESC-------------------------VFSI----------SAFFFL
-----GMVGLLAKCVA----------------------------------------
>Migut.H00304|Migut.H00304.1/204-680
IIHISTEMSPVVSVGSLASYVTGLSCALQRKGNLVEVILPKYALLNLSEVQGLREVESQFYSFFDGQLHGNR
IWTGTVYGIGVTFIEPVYYSSFFSQDKVYGYSNDFERFTYFSRAALDYLVKTGKQPDVLHIHNWHTSIVGPL
FWDVFVNQGFEGTRILLTCQGFGSQCLEQPEKLALCGLDPSSLFQPDRLQDNNKSHLVNILKAGVVYSNKVI
IMSSLQTKGQIISALGHGLESTLTIHKEKLVISPCGIDKSTWDPSSDKFLPQSYSADDMKGKSLCKVALQHH
LGLPEGAVKILVGCIYSSILDGELEKLKTLVWMASRREAQFILIGSSQNPGMKKAFELFQEEVKD-ENVKFI
DAYDEQLSHLIIAGSDILLCPSFDDPLHQVPLKAIKYGTAPIAVDFA-RHTGENNAGRTKFSQYINSTF---
------ANMSLVQAIDEIKNNPSQWNKRIKDAMEKDFSWDSECADHVSAYASVKCL
>DCAR_027953|DCAR_027953/598-1078
ISRL------LLKVGGLGDVLTGLSKALQQKGHLVEVILPKYDCMQYEHVEDLRA-KMMFESYFEGRMFKNK
VWVGTVEGLPVYFIEPHHPGNFFWRGQLYGEHDDFRRFSYFSRAALELLLQLGKRPDIIHCHDWQTSFVAPL
YWDIYAPKGLNSARICFTCHNFEYQGTAPASELALCGLDVSHLNRPDRMQDHSAHDRINPLKGAIVYSNIVT
TVSPTYAQEVRTAEGGKGLHSTLNSHSKKFVGILNGIDTDTWNPATDIYLKVQYSANDLQGKSDNKEALRRQ
LGLSSAVWRPLVGCVTRLVPQKGVHLIRHAIYRTLELGGQFVLLGSSPVPHIQKEFEEIANHFQSHEHVRLL
LKYDESLSHLIYAASDMLIIPSIFEPCGLTQMIAMKYGSVPVVRKTGGLNDSVFDIDDDSIPVHFRNGYTFF
TADEQGFNSALDRAIYHYKNDSDSWQQLVQKNMNIDFSWDSSALQYEELYLKSVAR
>DCAR_020450|DCAR_020450/106-555
-VHITAELAPIAKVGGLGDVVTGLGRACLSRGHKVDIMLPFYECIHKHNINELEL-VTTYASYHDGNWVPTN
AYHGVVSGIEVIFIEPSN--HF----SVYGSYNELEAYLFFSRACLEWMQITGKEPDIIHVHEWQTSVLPLL
YWDMYHYLSLQKPRIVLTIHNMEHYGECSQEQLNKCGLDGSLYGTLDKAVDDRTPERLSLLKGGIVYSNAVV
-----------------------------YIGILNGIDTTIWNPATDAFLPINYDALKVGGKKICKQFVQKG
LGLASEVRIPLIVCITRLVAQKGLHLIRHAIKLVEQLGGQMIILGKASNTQVEREFEDLANLHNKDSNIRIL
LMYSEELSHMLYAAADMVLVPSIYEPCGLAQMIGMRYGAVPVVRKTGGLADTVFDIDDHSQP-EMANGFVFE
GIDEESLDGALHRAFSYYQEKPNDWNRTVQNVMKIDNSWNNTAGKYIDLYNSIRVK
>Oeu054738.1|Oeu054738.1/201-678
IVHICTEMEPVVSVGILASYVTGISLALQRKGNLVEVILPKYAELNLDEVQGFREVEAQLYSYFNGQLHENK
VWTGVVHGIGVTFIQPVYYSSFFSQERVYGYSNDFERFTYFSRASLDYIVKSGKQPDVLHIHNWQTSIIGPL
FWDVFVNQGLEGTRILLTCQGFDSQCLEQPEKLALCGLDPSRLYRLDRLQDNKKAHLVNILKGGVVFSNKVI
IMTSIQSKDQIISGLGHGLQPTLTIHKEKLLIAPRGFDKSIWDPSLDKFLPQNYSADNVNGKSVCKVSLQRH
LDLPQQASKILVGCIYSDISEFDLENLKMLVWMASKKGVQFIFMGFSQSAGISTALEFFKEEMKD-GNVRFI
DNYDDELSHLIFAGSDILLCPSFDNLQLQVPLKALKYGAAPIAVRPANRHFGDHDMEGTEFSLFINKTF---
------AQLSLSQAVEEITKNPSEWNRRMTDAMMKDFSWDAECSDHIRAYSSIKEL
>Oeu021506.1|Oeu021506.1/535-885
VIHIAAEMAPVAKVGGLGDVVTGLSKALQKKGHLVEIVLPKYDCARYQLVQDLKALNVPVESYFDGRLYKNK
IWTGTVEGLPVYFIEPQHPGNFFWRGQFYGENDDFKRFSFFSRAALELLLQVGKKPDIIHCHDWQTAFVAPL
YWDLYVAKGLNSARICFTCHNFEYQGTAPATELASCGLDVYHLNRPDRMQDNSAQDRINPIKGAIVFSNIVT
TVSPTYAQEVRSAEGGQGLHATLHSHSKKFVGILNGIDTEAWNPATDNFLKVQYNAYDIEGKAENKEDLRRC
LRLSSRVRRPLIPLCVRM---------------------SFLELTRVGLEEIGKQME---------------
-------------------LPGV-------------------------------------------------
---------------------------------ATDFSWESSAALYEELYAKSVAR
>Lsat_1_v5_gn_7_34440|Lsat_1_v5_gn_7_34440.1/495-982
VVHIAAEMAPVAKVGGLGDVLSALSKALQKKGHLVEIILPKYDCMQYESIQNLRVLDLAVESYFDGHLFKNK
IWIGTVEGLPVYFIEPLHPAKFFWRGKTYGEPDDLKRFSFFSRAALELLHQSGKKPDIIHCHDWQTAFVAPL
YWDLYAPKGLNSARICFTCHNFEYQGTASASEIASCGLDIHHLNRPDRMQDNSSHDRLNPVKGAIVFSNIVT
TVSPTYAQEVRTSQGGQGLHATLNAHSQKFVGILNGIDTDSWNPATDTYLSFQYNSSDLEGKSENKNALRRH
LGLSLSSRRPLVGCITRLVPQKGVHLIRHAIYRALELGGQFVLLGSSPVPNIHREFEEIAKKFQTHEHIRLI
LKYDEALSHSIYAASDMFIIPSIFEPCGLTQMIAMRYGAIPVARKTGGLNDSVFDVDDDTIPIQLRNGFTFV
TPDEHAFNGAFDRAFKYYKNDSEGWEELMKKVMNIDFSWDTSASQYEELYLQSVSK
>Lsat_1_v5_gn_5_81081|Lsat_1_v5_gn_5_81081.1/115-590
-IHVTAEMAPIAKVGGLGDVVTGLSRACLSRGHKVDIMLPFYECIQKENIQEISL-MSTYNSYYDGNWIETN
AYSGMVSGIPV----PMN--QFFKGEDVYGSYNELEAYLFFSRACLEWMQVTGTQPDVIHVHEWQTGVLPLL
YWDIYHHLSLQKPRIVLTIHNMEHYGECRQEQLQKCGLDGSLYATIDKAIDDRTPERLSLLKGGIVYSNSVV
TVSPTYLQETL---CSGWLSSALMTNHDKYYGILNGIDTVMWNPASDVFLPTNYHAQNTGGKKVCKKYLQRG
FGLILEERVPLVVCISRLVAQKGLHLIRHAINHIQEIGGQMIVLGKAPDSRVQREFEALADLHNKGSTIRIL
LMYSEELSHMLYAGGDMVLVPSIYEPCGLAQMIGMRYGSVPIVRKTGGLADTVFDMDDESHP-EIANGFVFE
GIDEGSLSCALDRAFSYYQEKPIEWENIVQRVMQIDNSWNKTAGKYIDVYNSIRVR
>HanXRQChr10g0309461|HanXRQChr10g0309461/102-577
-IHVTAEMAPIAKVGGLGDVVTGLARACLLRGHKVDIMLPFYECIQKDDIQELSL-LSTYSSYFDGNWIQTN
AYSGLVSDIPVILIEPMN--QFFKGE---GSYNELEAYLFFSRACLEWMQVTGTQPDIIHVHEWQTGALPLL
YWDMYCHLSLHKPRIVLTIHNMEHYGECRQEQLNKCGLDGSLYATIDKAIDDRTPERLSLLKGAIVYSNSVV
TVSPTYLQETL---CSGWLASALITNRDKYHGILNGIDTVMWNPASVAFLPANYHAQNTDGKKVCKQYLQRG
LGLAFE-RVPLVVCISRLVAQKGLHLIKHAISHIGKHGGQMIVLGKAPDGRVQSEFEALANLHNKGSTIRIL
LMYSEELSHMLYAGADMVLIPSIYEPCGLAQMIGMRYGSVPIVRKTGGLADTVFDMDDQSQP-EMANGFVFE
GTDEASLSGALDRAFFYYKEKPIEWANIVQKVMQIDNSWNKTASKYIDVYNSIRVR
>HanXRQChr04g0117251|HanXRQChr04g0117251/503-990
VIHIAAEMAPVAKVGGLGDVLSALSKALQKKGHLVEIVLPKYDCMQYESIQNLRVLDIVVESYFDGQLFKNK
IWIGTVEGLPVYFIEPLHPAKFFWRGKTYGEPDDLKRFSYFSRAALELLHQAGKKPDIIHCHDWQTAFVAPL
YWDLYAPKGLNSARICFTCHNFEYQGTAPASEIASCGLDIHHLNRPDRMQDHSSPDRINPVKGAIVFSNIVT
TVSPTYAQEVRTSQGGQGLQATINAHAQKFVGILNGIDTDCWNPATDGYLRFQYNANDLEGKAENKKALQRH
LGLSVSSRRPLVGCITRLVPQKGVHLIRHAIYRALELGGQFVLLGSSPVPNIRREFEEIAKKFENHEHVRLI
LKYDEALSHSIYASSDMFIIPSIFEPCGLTQMIAMRYGAIPIARKTGGLNDSVFDVDDDTIPVQLRNGYTFV
TPDEQAFNGAFDRAFNHYMNDNESWQELINRVMSIDFSWDTSASQYEELYVQSVSR
>HanXRQChr12g0377071|HanXRQChr12g0377071/182-628
IIHICTEMEPVASVGSLASYVTSLSHVLQRHGNLVEVILPMYATLNLESINSLWEIKAEFFSYFDGQLHRNR
IWTGVVNGIAATFIQPVYYSSFFNTENIYGYPNDFERFSYFSRASLDYILKSGKKPDVIHIHNWETSIVGPL
FWDIFANQGLAATRILLTCQGLKSQCLEQPDKLAMCGLDPAKLHRHDRLQDNNKPHLVNILKAGIVYSNKVI
VMSSIHSKDQIVSTLSHGLEFALDTHKDKLLIAPFGYDDSPWDPSQDKFLPRGYTADDTRGKAISKAALQQQ
LGLPENIASVFVGYMFTEDSDVDLENIKSLVRDSSTRGVQFIFVGISKIYGMKNKLESFQEGLKD-ENVRFV
DEYDESLLHLIFAGSDIILC-SFDDPMLQMPVKAIKYGAAPVPVNFT-KFIDPGNTERTQLSEYIINTF---
------ANVSLSQAIDEIVEE---------EAITVE--------------------
>Niben101Scf01785g10007.1/507-994 sequence match in blast db N.benthamiana Genome v1.0.1 predicted proteins
IIHIAAEMAPVAKVGGLGDVVTGLGKALQKKGHLVEIVLPKYDCMQYESIKDMKALEVVVESYFDGRLYKNK
IWTGTVEGLPVYFIEPQHPGKFFGRGQLYGEHDDFKRFSFFSRVALELLLHAEKKPDIIHCHDWQTAFVAPL
YWDLYVPKGLDSARICFTCHNFEYQGTAPASELTYCGLDAYHLNRPDRMQDNSANDRINSVKGAIVFSNIVT
TVSPTYAQEVRTAQGGKGLHATINSHSKKFVGILNGIDTDAWNPASDNFLKVQYSASDIEGKLENKEALRRL
LGLSSSIRRPLVGCITRLVPQKGVHLIRHAIYRTLELGGQFVLLGSSPVPHIQREFEDIRNHFQNHEHARLV
LKYDEALSHLIYAASDMLIIPSIFEPCGLTQMIAMRYGSIPIARKTGGLNDSVFDVDDDTIPDQFRNGFTFV
TADEQGFNNALERAFNYYMNKAEIWKELVQKDMSIDFSWDSSASQYEQLYNRAVLR
>Niben101Scf03455g01002.1/524-1011 sequence match in blast db N.benthamiana Genome v1.0.1 predicted proteins
IIHIAAEMAPVAKVGGLGDVVTGLGKALQKKGHLVEIVLPKYDCMQYESIKDMKALDVVVESYFDGRLYKNK
IWTGTVEGLPVYFIEPQHPGKFFGRGQLYGEHDDFKRFSFFSRVALELLLHAEKKPDIIHCHDWQTAFVAPL
YWDLYVPKGLDSARICFTCHNFEYQGTAPASELTSCGLDAYHLNRPDRMQDNSANDRINSVKGAIVFSNIVT
TVSPTYAQEVRTAQGGKGLHATINSHSKKFVGILNGIDTDAWNPASDNFLKVQYSASDIEGKLENKEALRRL
LGLSSSIRRPLVGCITRLVPQKGVHLIRHAIYRTLELGGQFVLLGSSPVPHIQREFEDIKNHFQNHEHARLV
LKYDEALSHLIYAASDMLIIPSIFEPCGLTQMIAMRYGSIPIARKTGGLNDSVFDVDDDTIPDQFRNGFTFV
TADEQGFNNALERAFNYYMNKAETWKELVQKDMSIDFSWDSSASQYEELYNRAVLR
>SMEL4.1_02g012420.1.01/507-994 sequence match in blast db Eggplant Genome V4.1 proteins
IIHIAAEMAPIAKVGGLGDVVAGLGKALQKKGHLVEIVLPKYDCMQYESIKNMKVLDVVVESYFDGRLYKNN
IWTGTVEGLPVYFIEPQHPGKFFCRGQVYGEHDDFKRFSFFSRAALELLLQAEKRPDILHCHDWQTGFVAPL
YWEIYVPKGLDSARICFTCHNFEYQGTAPASELTTCGLDAYHLNRPDRMQDNSANDRINPVKGAIVFSNIVT
TVSPTYAQEVRSAQGGKGLHATINSHSKKFAGILNGIDTDAWNPASDNFLKVQYSASDIDGKIENKEALRRL
LGLSSSFRRPLVGCITRLVPQKGVHLIRHAIYRTLELGGQFVLLGSSPMPYIQREFEDIGNHFQNHEHARLV
LKYDEALSHLIYAASDMLIIPSIFEPCGLTQMIAMRYGSIPIARKTGGLNDSVFDIDDDSIPIQFRNGFTFV
TADEQGFNDALGRAFNYYMNNAETWKDLVQKDMNIDFSWDSSASQYEELYEKAVLR
>CA02g12090/511-998 sequence match in blast db Capsicum annuum cv CM334 Genome protein sequences (release 1.55)
IIHIAAEMAPVAKVGGLGDVVTGLGKALQKKGHLVEIVLPKYDCMQYESIKDMKVLDVVVESYFDGRLYKNK
IWTGTVEGLPVYFIEPQHPGKFFGREKLYGEHDDFKRFSFFSRVALELLLQAEKRPDIIHCHDWQTAFVAPL
YWEIYVPKGLNSARMCFTCHNFEYQGTAPASELTSCGLDAYHLNRPDRMQDNSANDRINPVKGAIVFSNIVT
TVSPTYSQEVRSAQGGKGLHATINSHSKKFAGILNGIDTDAWNPASDNFLKVQYSASDIDGKIENKEALRRL
LGLSSSFRQPLVGCITRLVPQKGVHLIRHAIYRTLELGGQFVLLGSSPVPHIQREFEDIGNHFQNHEHARLV
LKYDEALSHLIYAASDMLIIPSIFEPCGLTQMIAMRYGSIPIARKTGGLNDSVFDVDDDTIPVQFRNGFTFV
TADEQGFNAALERAFNYYKNNADTWKELVQKDMSIDFSWDSSASQYEELYEKAVLR
>CA02g24500/1-217 sequence match in blast db Capsicum annuum cv CM334 Genome protein sequences (release 1.55)
----------------MRFFIVFLR---QKKTMMIDV-----------------------------------
-------SVKISFLSALRLMLFF-----------------FS------------------------------
----FSNQGLEGTRILLTCQSFESQCIEQPEKLALCGLDSHELHRSDRLQDNNKSHLVNVLKAGVVYSNKVI
IMSSMQTKGQVIHATSHGLEPTLSIHKDKLVVAPPVFDSSAWDPSVDKFLPQNYSADNMKGKSVCKVSLQQH
LGLLEKASIILVGFTL----------------------------------------------LED-------
-----------------------------FPTK-------------------------------VCNQT---
------LRMEISQ--------------RLASSL-----------------------
>Niben101Scf00069g04002.1/205-554 sequence match in blast db N.benthamiana Genome v1.0.1 predicted proteins
IIHICTEMAPVVSVGSLALYVTGLSCALQRNGNLVEIILPKYAGLNLNEVHGFREVEAEFLSYFNGQMHGNR
IWTGVVYGIGVTFIEPVYYSSFFSREKVYGYSNDFERFTYFSRASLDYIVKARKQPDVLHIHNWETSIVGPL
FWDVFVD-----------------QCVEQPEKLALCGLDPHRLHRSDRLQDNNKSHLVNVLKAGVVYSNKVI
VMSSMQTKGQIIHAMSHGLEPTLTIHKDKLVVAPPGFDSSAWDPSADKFLPQNYSADNMKGKSVCKVSLQQH
LGLQDQASIILVGCIFSDISDVELENIKTLIWMASRRGVQFVLMGSGQTHGLNKALEYFEEELK--------
-----VIAFLLLSG---YICAS--------P-----------------------------------------
--------------------------------------------------------
>SMEL4.1_07g013120.1.01/119-599 sequence match in blast db Eggplant Genome V4.1 proteins
IVHVTAEMAPIAKVGGLGDVVTGLGRACLKRGHKVEVMIPFYECIPKHCINELAL-IRTYNSYHDGNWVACN
AYRGEVSGVPVILIEPSN--HFFKGTNIYGSYNELDAYLFFSRACLEWMQVTRTQPDIIHVHEWQTGALPLF
YWDMYQFLSLQKPRIVLTIHNMEHYGECRQEQLSKFGLDGSAYATEDKAVDDRTPERLSLLKGGIVYSNAVA
TVSPTYLKETL---CSGWLSGALMRNRDKYSGILNGIDTEIWNPAIDIYLPAKFDASKTEGKRICKQFVQRG
LGLPFENQIPLVVCITRLVAQKGLHLITHAIKHIEELGGQMVVLGSASDGRVEREFEGLAELHNKGSSIRIL
LMYSEELSHMLYAAADMVLVPSMYEPCGLAQMIGMRYGAVPIVRKTGGLADTVFDMDDQCHT-EIANGFVFE
GIDEGSLNCALGRAFSYYQEKPNEWKAVVQKVMRIDNSWNNTAGKYIDIYNSIRVR
