# Supplementary material for: Distinct effects of PTST2b and MRC on starch granule morphogenesis in potato tubers
Source: Plant Biotechnol J. 2024 Dec 10;23(2):412–29. doi: 10.1111/pbi.14505 (PMC11772324; doi:10.1111/pbi.14505)
Supplement: Supplementary file 2 — File S1. Alignments used for phylogenetic analyses. [file PBI-23-412-s002.zip › Supplemental File 1/Alignment for Supplementary Figure 1B (PTST3).fa]

>AT5G03420|AT5G03420.1/56-405
RKRVKSNEELRSEIMQFVALAGLPEGHVPSMKELSAHGRVDLANIVRRRGYKFIKELVANSMEEDCNELVAD
S----SKDESSSVELNEIAGNVSMT-EDEEVNDVDKDHYTSPDLNSIDNDWMSGLSSCTSSIEEKTTRFIQN
GYLDTVGADMTPLNGSALALKEIIHATE---VNSSDRNSDQRDGSVGLDTDPHHETRKRENQVEIDRLRFML
DQKELELSRLKEQIEKEKLSLSVLQRQAETEIQKAQMLISEKEVELQEAEESLSGLQEVVIEYCGDGNAVEV
TGSFNGWQHRVGMELQASK------SIGKQKCWSTLLWLYPGTYEIKFIVDGQWITDPQKDSVTRGHISNNI
LKVD
>Gorai.002G246600|Gorai.002G246600.1/54-415
GRKVKSNEELCNDIREFVAEVGLPEGHVPSFKELSQHGRNDLANIVRRRGYKLIQKLLSSS--PETDGLIAD
TSVVQSEDTFESENATEVVEDVSTSTLLPFEENYSGSLSVNLDQNSDDSSFMPEESPAMSILEEKVARFVQN
GDLDAIEYTVSKSNGSATVAKQVAPPVADYLPWSYDKMEAQTLNSDDSREDLDSKTTGRDTIIEINHLQFLL
HQKELELSLLKEQIEKEKIALASMQNKAETEIQKAQKLVSEKDAELLAAEESLSGLQEVQLEYTGDGEIVEV
SGSFNGWHHRIKLDPKPSSTTKTPLESSKSKIWSTVLWLYPGVYEIKFVVDGQWTLDPQRESTTSSRICNNI
LRVD
>Brara.J02820|Brara.J02820.1/56-408
RKRVKSNEELRSEILEFVASAGLPPGHVPSMKELTAHERVDLANVVRRRGYKFIRELLASS--EDCNELTSP
SGVSLSQEESSSVELSNVADNVLVTEEDEEVNDVDEDHYTSQDLNHTDKDWMLGLSSSTSSIEEKTTRFLQN
GYLDTV-EDVVAPNGSALVYEEVTYAKE---ANNSQRNSDQRYENAALDKDSHDETMKRENQVEITRLRFML
RQKELELSRLKEQIEKEKLSLSVLQRKAETEIQKAQMLVSQKDVELQEAEESLSGLQEVEIEYCGDGNVVEV
TGSFNGWEHRVGLELEASK------STGKQKCWSTLLWLYPGTYEIKFIVDGQWITDPQRDSVTRGHITNNI
LKVD
>Medtr1g063080|Medtr1g063080.1/62-424
SRRLKTDDEIRSDIRQFLDEVGLPDGHIPSTKELLSHGRNDLANIVRRRGHKKIQDLL-TSLCGNVNSLETG
KGLDESLDECTSEEVNNVAGDITFPLTVPSTENHSITSYSDPDVDNRNVSDINLDTSFNLSMEEKVANFIQN
GDLDPVEGAAMAHNGNSLSNQVVPSGKLQPLCIYRDDHMLHEDPMTHFDKDLDAEGSNVQNQSEINHLKFML
YQKELELSRLKEQIEKEKHALSVLQTKAEEEISKARKLISEKDAELHEAEESLSGLKEVLVEFCGDGDVVEV
AGSFNGWHHPIKMDPQPLTSVIDHDGSRKSRFWSAVLWLYPGVYEIKFVVDGDWRTDPQRESVARGHICNNI
LRVD
>evm_27.TU.AmTr_v1.0_scaffold00076.69|evm_27.model.AmTr_v1.0_scaffold00076.69/59-409
RKSVKSNIDLCKELQDFITMAGLPSSHIPSMKELSQFGRQDLANIVRRRGYKLITMLLTEFRETNINETDSE
ENIEESENQFPEALLGNFSGVSTISSEDFSVENRLSSIGVSPQVR--ISQFSETESSINSHLHEKASTFIQT
SELETAEEAARKANQTTSKQESVSLIASLYTPRKQSLPSDRPKDNGFIGNDVATEPWDRDSQDEIDRLKALL
SQKELELLKLKQQIESEKATLTSFETKSTTEIDNAKRLITEMDAILHVADGNLSGLKEVQIEYWGNAGIVEV
AGSFNGWQLWIKMQPDSSPEITNKRRSRVTMKWSAILWLYPGIYELKIPADNVKVASYKSTALV--------
----
>Manes.08G011400|Manes.08G011400.1/53-414
GRKVKSDAELCNDIREFLSAVGLPEDHVPSMKELSDNGRTDLAHIVRRRGYKLLRRLLLNSMKEEIDESNEE
KSLARHIDILTDEKVEDTSKDTKLPEEVTIIDDHSESAGSNPECNSSDHSSMPRDSAANSSLEDKVAKFIQS
GNLDVTEDTALALNGSIPSRRNMLHKMV--YGARNGNLSDEGPASSDLDKGLHVETSRRENQVEINNLKFML
RQKELELSRLQEQIEKEKLALSDLQSKAEKEISKAQKLISDKDAELVAAEESLSELVEVEIQYCGDGEIVEV
AGSFNGWHHPIKLDPQPSSSIVDSTGSRKSRFWSTMLWLYPGVYEIKFIVDGHWKIDPQTESVTRGGICNNI
LRVV
>Solyc09g008260.2|Solyc09g008260.2.1/52-414
SRKVKSNDDLCNDIREFLSSVGLPEDHVPTMKELSQNGRQDLANIVRRRGYKFVKELLLTSKQPAY-ECIGE
DGLVESEDGSLDGKIADMAHDVSLPSEASAVDSYTNDASNDLILNSDEQNSGDQEFLGYSFLEEKVVNFIQN
GELDSIEGSAKILSGSPISIQHDEHPSMQSSLMRNDSLSAEYLTMTEGISSADTEPHNMEIQAEINHLKFVL
HQKELELTQLKQQIEEEKRLLSVLQIKAETEIREAERLISEKDAELNAAEDSLSGLKEVEIQYRAEGENVEV
AGSFNGWHHKIKMDIQASSVIVNPIGMREPRLWKTVLWLYPGIYEIKFVVDDRWTTDPQRESVTRGSIHNNV
LRVD
>PGSC0003DMG401003864|PGSC0003DMT400009851/1-267
------------------------------MKELSQNGRQDLANIVRRRGYKLVKELLLTSKQPTY-ECIGE
DGLVESEDESLDGEIADMAHDVSLPTEASAVDDYTNDASNDLILNSDEQNSGDQEPLGYSFLEEKVANFIQN
GELDSIEDSAEIFSENPMSIQHDEHPSTQSSLMRNDSLSTEYLTMTEGIISADTEPHNMEIQAEINHLKFVL
HQKELELTQLKQQIEEEKHLLSILQIKAETEIREAERLISEKDAELNAAEDSLSGLKEVFKQ----------
-----------------------PLVLTFPEF--------------------------SRFFATATKV----
----
>VIT_208s0007g05020|VIT_208s0007g05020.1/48-408
RRKVKSDQELCNDIREFVSAVGLPEGHLPSMKELSQHGRTDLANIVRRRGYKHIKDLLSSATKTDTNEFDVG
ESLTEYEDESTDEKAKDLVEDVPLSSKGSIMESGVTNANIDPSFNNDEQSC-IRESSTHSSFQEKVAKFIQN
GELDTIEDNAKILNGSTLSDQIVPPVT-RNDPLGDDRFSSEGLISADFD-NLGIETNEGENQVEVNHLKLML
HQKELELSQLKKQIEKEKTALTILQTKAETEISKAQKIVLEKDAELNAAEESLSGLKEVQIQYSGDGEIVEV
AGSFNGWHHRIKMDPQPSSSSKEPVGSRKSRLWSTVLWLYPGLYEIKFVIDGQWRIDPQSETVTRGTIDNNI
LRVD
>CA09g01990/12-307 sequence match in blast db Capsicum annuum cv CM334 Genome protein sequences (release 1.55)
SRKVKSNDDLCNDIREFLSSVGLPDDHVPTMKELSQHGRQDLANIVRRRGYKLVKELLLTSKQPTY-ECRGE
DVVVESEDELLDGKKTDTTHDVSLPSEASAVDDDTNYADNGIILNSDEQNSGDQEPLDYSSLEEKVANFIEN
GELESVEDDAELFSGNSISTQHVEHPSRPSSPTRKDKLSTENLTVNEGRIRLDTEPHNMEIEAEINHLKLIL
HQKELELTQLKQQIEKEMRLLSMMEIEAETKIREAHRILSEKDAELNAAEDSLSGLKEVFKQ----------
-----------------------PFVLTFPDF--------------------------SRFLATATKV----
----
>SMEL4.1_09g002150.1.01/51-413 sequence match in blast db Eggplant Genome V4.1 proteins
SRKVKSNDDLCNDIREFLSSVGLPEDHVPTMKELSQHGRQDLANIVRRRGYKLIKELLLTSKQPTY-ECSGE
DGLVESEDELLDGKITDMAHDISLPSEVSAVDDYTNDANNDITLNSNEHNSGDQEPLGYSSLEEKVANFIQN
GELDSVEDSSEIFSGNSMSTKHVEHPSRQNSAMRNDSLSTEYLAMSEGRTNADTEPHNMEIQAEINHLKFVL
HQKELELAHLKQQIEEEKRLLSILQIKAETEIREAERLISEKDAELNAAEDGLSGLKEVEILYQADGENVEV
AGSFNGWHQKIKMDIQVSPNIVDPISVRKPRLWRTVLWLYPGIYEIKFIVDDHWTTDPQRETVTKGSIHNNL
LRVD
>Niben101Scf03535g00001.1/48-390 sequence match in blast db N.benthamiana Genome v1.0.1 predicted proteins
SRKVKSNVDLCNDIREFLSSVGLPEDHIPTMKELSQHGRQDLANIVRRRGYKLLRELLSTSKLPNYDECSEE
DGPVESGDESSDGKMIDMAHDVSLPSEASAVADYTNDANNDSMLKSDEQNSSDQEPSRYSSLEEKVADFIQN
GELDSVEDSAEIFNGNSMSPQHVEHPCGLSFQIRNNSLSTEELTMAEGRNSADVE-----------------
HQKELELTQLKQQIEEEKRLLSILQIKAEREISEAQKLISEKDAELNAAEDSLSGLKEVELQYLADGESVEV
AGSFNGWHHKIKMDQELSSDIVDPIGTRKPRLWKTMLWLYPGMYEIKFVVDGHWTTDPQMESVIRGAVHNNS
----
>Niben101Scf04643g00003.1/43-343 sequence match in blast db N.benthamiana Genome v1.0.1 predicted proteins
SRKVKSNVDLCNDIREFLSSVGLPEDHIPTMKELSQHG----------------RELLSTSKLPNYDEFSEE
DGLVESGNESSDEKTIDMAHDVSLPSEASAVADYTNDANNDSMLKSVEQNSSDQEPLRYSSLEEKVANFIQN
GELDSVEDSTEIFNGNSMSTQHVEHPSGQIFRIRNDSLSTEELTMAEGRNSADVE-----------------
HQKELELTQLKQQIEEEKRLLSILQIKAEREISEAQKLISEKDAELNATEDSLSGLKEVELQYLADGESVEV
AGSFNGWHHKIKMDQEASSDIVDPIGTRKPRLWKTVLWLYPGIYES--------------------------
----
>Soltu.DM.09G005340|Soltu.DM.09G005340.2/52-414
SRKVKSNDDLCNDIREFLSSVGLPEDHVPTMKELSQNGRQDLANIVRRRGYKLVKELLLTSKQPTY-ECIGE
DGLVESEDESLDGEIADMAHDVSLPTEASAVDDYTNDASNDLILNSDEQNSGDQEPLGYSFLEEKVANFIQN
GELDSIEDSAEIFSENPMSIQHDEHPSTQSSLMRNDSLSTEYLTMTEGIISADTEPHNMEIQAEINHLKFVL
HQKELELTQLKQQIEEEKHLLSILQIKAETEIREAERLISEKDAELNAAEDSLSGLKEVEIQYWADGENVEV
AGSFNGWHHKIKMDIQASSDIIDPIGMREPRLWKTVLWLYPGIYEIKFVVDDHWTTDPQRESVTKGSIHNNV
LRVD
>Migut.J00650|Migut.J00650.1/55-287
SRKVKSDADLRNDIYEFLSTVGLPQTHVPTMKELSDNGRQDLANIVRRRGYKFIGQLLTTSSARDNIGSDID
TGQYESNDVCV-----ELEDQISVSAELNTL-----------------------------SLKEKAAKFVQH
GELDAIDDIAQTINGNVS----------SPVDPGNSYISAE---------DLIDEKQRIEDQAEVKRLKFLL
HQKESELTRLKQQIEREKLALSLLQSKAETEISKAHKLISEKETELNAAEETLSGLKEVLSTF---------
SSTFRR------------------------------------------------------------------
----
>DCAR_014515|DCAR_014515/49-391
RKKVRSDEDLCSDIREFMSEFRFPQDHLPSFKELSEHGRQDLAYIVRRRGYKFIKELLATSVNMKTVENDLA
GKVDIQQDEV-D----DSVEAVNLSSKFPITEDGSDGITYGSEFHMDRKGFTSVESSNESSLQEQVANFIQN
GELSMIEDSAKTLDTDNELSQQVETSSSESSRRKDFFPTDDGLSSADHSDNSDIE-----------------
HQKELELSELKQHIEKEKLALSLLQNRAETEISTAQKLVSDKDAELQAAEQALSGLQEVQIQYEGPGESVEV
AGSFNGWHQRIKMDPQPSSNIVDVMRRRSFTLWRTVLWLYPGTYEIKFIVDGHWKTDPERESVTRGTIHNNI
LRVN
>Lsat_1_v5_gn_6_24961|Lsat_1_v5_gn_6_24961.1/65-388
RKPARTNADLCNDLREFMSEAGLPDGHVPSLKELSHHGRQDLANLVRRRGYKLIKELLAASQEVKVNDSNVD
ETLTDEEDESTDENGTKLAEAVLLSNE---------------------------ETSTKSSLQEKVMKFIQS
GELETIE--ANLANGSVLSSQLVNSTSQRNISSNDQLQSAE-----------DVEMRTKEDEAEINRIKVIL
HHKELELSQLKEQIEKNKEALCELQAKAETEINKAQKLVLDKDAELLAAEESLSGLKQVQVDYWGEGESVEV
AGSFNGWNHGVKLDPQPSSNITDPIEFRNTRLWRSMLWLYPGIYEIKFIVDGKWMIDPMKEVVARGSIHNNV
LRVD
>HanXRQChr13g0400991|HanXRQChr13g0400991/57-402
RRQTKTNADLCNDLREFISEIGLPDGHVPSLKELSQHGRQDLANIVRRRGYKLIKELLAASQEIKVSDSDAE
GSLT-EVDELTDENIKELTEYMSSSHEDML---------------SPHENM-LGEGSTKLSLQEKVAKFIQS
GELEEIEGSADLENGSVLTSQLVDSTSQRNITSSDQVASDEA-ANTDKDLEVEFEMITKEDEPEINRIKVML
HNKELELSQLKEQIEKNKQALSELQAKAETEISKAQKLLLDKDAELLAAEESLSGLKQVQVEYWGEGETVQV
AGSFNGWHHGVTLDPQPTSNITDPVELRNTRLWRSMLWLYPGIYEIKYIVDGKWMIDPMKEVVTRGSIQNNV
LRVD
>AT1G27070|AT1G27070.1/85-417
GWDSEGSKDLETEILEFMKNSEKP-GMFPSKKDLIRSGRFDLVEIVNQGGWLSMGWDLDEQEKVRVNENVTP
QDLHIEMDKTL--------LSSNLSSSTEQVESRNDS----------KSNGAMHDISPNGSVPWS-SRIVTA
SEIQEVDGSSKKDSGDSMKDRIASSSEDNKTHIKHRLQQLQSELSSSLRSPPDKVVTSKDSETTAGNLENLS
EYKENEIIHAQNKLRSTRAKLAVLEGKMAMAIIDAQRIVREKQRRIDHASRALRLLRTASIVWPNSASEVLL
TGSFDGWSTQRKM------------KKAENGVFSLSLKLYPGKYEIKFIVDGQWKVDPLRPIVTSGGYENNL
LIIS
