# Supplementary material for: Distinct effects of PTST2b and MRC on starch granule morphogenesis in potato tubers
Source: Plant Biotechnol J. 2024 Dec 10;23(2):412–29. doi: 10.1111/pbi.14505 (PMC11772324; doi:10.1111/pbi.14505)
Supplement: Supplementary file 2 — File S1. Alignments used for phylogenetic analyses. [file PBI-23-412-s002.zip › Supplemental File 1/Alignment for Figure 1A (PTST2).fa]

>266879|266879/1-308
----------------MEQSGKPNTFPTKEELFAAGRGDLVEAAVRKGGWLTVGWD---PSSSGS--DLTQE
KVNGSSGFWNQDRDLRNKGH---------------------------LILLLQNESLRR---YQGAMTEADS
PSKTRVYSTGASALS---------------------------KKSSSCSFSSTETGGSNSFNSRLQKLETKL
LATRAALKSGRATLLKGEVQRKTSEDLAKAADSLEFKETEIMQTRAELRRTRAQVTAMQAKMALELSEARRA
ADEKQVLLDRAENALKMMRFVRIVWPNAASHVLLTGSFDGWTNKIKMEKSGAGVFVTALHLYPGRYEVKFIV
DGTWRVDPCRPITYADGIENNVLMVS
>AT1G27070|AT1G27070.1/86-455
WDSEGSKDLETEILEFMKNSEKPGMFPSKKDLIRSGRFDLVERIVNQGGWLSMGWDLSSNLSSSTE-QVESR
NDSGIEGILTRLEKERNLSLGISVRENGKSNGAMH-DISPNGSVPWSASEIQEVDGSRGSGEY------SPT
SETWRTWSMRRAGFTDFEAAEISSSGLTGVKKDDTK-------KDSGDSMNGSEDVNKTHIKHRLQQLQSEL
SSVLHSLRSPPDKVVTSKS-ETTAGNLENLSDDWEYKENEIIHAQNKLRSTRAKLAVLEGKMAMAIIDAQRI
VREKQRRIDHASRALRLLRTASIVWPNSASEVLLTGSFDGWSTQRKMKKAENGVFSLSLKLYPGKYEIKFIV
DGQWKVDPLRPIVTSGGYENNLLIIS
>Gorai.005G189700|Gorai.005G189700.1/72-435
WDNDGDLALEADILEFMKNSDKPEAFPSKKELVDAGRMDLVEGIKRQGGWLAMGWDSSSTSSSGRSLEVAAK
DDCGVEGILSRLERERNVNFGIGFRDKGDNTCPQT-NCTEEESLVQAVGGPHRRKLMSFSGSS-----GLGN
DPTWREWSLQRAGIAEFE--DISGYGTLEI-------------RNKSNELDRGKDINHNEIRDRLEHLKLEL
SSVLQSLRSNVDEVLSRED-ESSIDNFHKLSDASEFQENEISNAQDKLRSLRARLAVLEGKMTLAIIDAQKT
VEEKQKRIDDARRALQLLRTACIVWPNSGSEVLLAGSFDGWATKRKMEKSSTGVFSLQLKLYPGKYEIKFIV
DGEWKLDPLRPIVNNNGFENNLLIIT
>Brara.I03167|Brara.I03167.1/84-448
WDSD--KDLETEILEFMKNSEKPGMFPSKKDLIRSERFDLVERIVNQGGWLSMGWDLSSNASSSRE-EVDGK
NESGIEGILTRLEKERNLSLGINLSGKGESNGAMYDDITLNGSLPRSASEFQEVDGSRSSGEY------SST
SETWRTWSMRRAGFTDFEAAEISSSSLVGLKKDDTN-------KDS----NGSEDINTTHIKSRLQNLQSEL
SSVLQSLRSPPDEVVTSKS-EIKSGNLENLNDDWEFKENEIIYAQNKLRSTRAKLAVLEGKMSMAIIDAQRI
VREKQRKIDHARRALRLLRTASIVWPNSASEVLLTGSFDGWSTQRKMKKAQNGVFSLSLKLYPGKYQIKFVV
DGQWKVDPLRPIVTCDGYENNLLIIS
>Medtr5g038210|Medtr5g038210.1/69-453
KDWAGDFSLEEELLEFMQNSENPERFPTKEELIRGGRVDLVEGIVKEGGWLSYGWNLANSSQPAESVEIEAE
E-SGIEGILNRLEKYRNSSFGGGFGEKEVGVSSDNKKDKEEWDHRTIAAKLNNSSRQSSLNPTTSPLSGSIK
PETWRSWIDQRTGFSDFEDAEIVPSETQKGRASDVSGEIVKIGEFSDEPINRIVNANHNDIKSRIQLLESEL
SSVLHSLRSNTSEVTMLMEQKNSSDDLAKLSDAWEFQETEIMNSQARLRSLRANLAVLEGKMALAIMDAQKA
IDEKQKKIDHAHKALKLLKPTCVVWPNIASEVFLVGSFDGWSSQRKMEKSNTGIFSVFLQLYPGNYEIKFIV
DGEWKIDPLRPVVNNNGYVNNLLVVH
>evm_27.TU.AmTr_v1.0_scaffold00002.428|evm_27.model.AmTr_v1.0_scaffold00002.428/57-427
WVSDYDMDLEREIFYFMENSKKPNLFPTKEELIEAGRMDLVDRIVSCGGWLASGWNVSVPSSSGRSIEMES-
SDSGVEGILSRLERERSFSY-------REDSREKRRESKDDNSWGRLVAGPKKINGFRSLNLKEDMFADATT
CTVQTPWIIE--NFSEDDQISMSARKESNEGQNGMSH----IGEKKGSTIDD-QDSYQKRIRSRIQSLESEL
NSMLNSLRSQTNTVDSRKSPGGSLDELHKLSDAWEFQENEIMNTRSKLRSTHAKLTVLEGKMALEIVEAQKL
IEKKQRRIEEVQKVLRLLHDACIVWPNPGSEVLLAGSFDGWTSQRRMERSSAGVFTLNLKLYPGRYEIKFVV
DGVWRVDPQRPIVYNNSVENNLLIIC
>Manes.01G191800|Manes.01G191800.1/85-469
CGSEGDFALEAEILEFMKNSHKPEAFPSKKELTDAGRVDLVDAIWKRGGWRSLGWDYSPASSSGRSLETAAE
DDSGIEGILSRLEKERNKNFGFGLREKAENTRVRS-NDLGHDLLAKSVADLERNNRPALSSPTNGTINGSLK
PDTWRTWSIKRAGFSEFEADEIISYGTRTVAGMDDMGEIVEKEEDDTASLNRHERINTNKIRSRLQQLESEL
SSVLNMLKSNTSGSVSEKDHESTVDNLLKLSDAWEFQENEVINAQAKLRSIRAKLAVLDGKMALAIIDAQKM
VEEKQKRVDSARRALRLLRTACIVWPNSASEVLLAGSFDGWASKRKMQKSSTGIFSLCMTLYPGRYEIKFIV
DGEWRIDPLRPIVQSDGYENNLLIIT
>Bradi1g12200|Bradi1g12200.2/76-451
-GAMGQEDLEAAIYDFMRSSDKPGAFPTRAELLAAGRADLARAVESSGGWLSLGWSREPASPSGRPPETVS-
-GAGLEGMLTRLQRERSNNRG---GGGGG---GDNGVLMNHNGAPSHTRRVFDNGNIHSSQLQNGILADNST
NDAWRTWSLDRGGFSDFQVAEIHPSGSKKVLKHDDL-DIALVQDDNGVAISDGVDSERDEIHARLQNLELDL
TDALKTLRSRFDSVLTDLSNGDGTNVVNGLSDDWEFEETKVMHAQEELRSIRAKIAVLEGKMALEIIERNKI
IEEKQRRLDEVEKALSELRTVYLVWPNPASEVLLTGSFDGWTSQRRMEKSERGIFSLNLRLYPGRYEIKFIV
DGVWRNDPLRPTLNNHGHENNLLIVT
>LOC_Os03g48170|LOC_Os03g48170.1/75-449
-AARGEEDLEEAIYEFMRRSDKPGAFPTRAELVAAGRADLAAAVDACGGWLSLGWSREAASPSGRQPETEEK
FGTGLDGMLTRLQRERSSD-----GAGGE---RDNVALMGQSGAPSHTPKVPDNGNIHSYHPQNGALEHSLT
NDAWRTWSLDKGGFSDFQAAEIHSTNSRKSFRHDGL-DI-LAQDDNGVAVHDDVDSERDDIHARLQNLELDL
TAALHTLRSRFDKVISDMSEGDGAKAPNGLSDDWEFEETKVMQAQEELRSIRAKIAVLEGKMALEIIEKNKI
IEEKQRRLDEAEKALSELRTVYIVWSNPASEVLLTGSFDGWTSQRRMERSERGTFSLNLRLYPGRYEIKFIV
DGVWRNDPLRPLVSNNGHENNLLTVT
>Solyc05g006930.2|Solyc05g006930.2.1/28-413
SQSEGDMKLEAEILAFMEKSQNPDAFPTRKDLEKAGRFDLIEAIRNRGGWYSFGWDSQPASSSGRSLEAVVE
EDSAIEGILNRLEKERISSLGINTSKYGYGANHSSRDNIDDTSSGTTRTDLGKNGSLTTSSPTKGGLSDQYT
PDMWRSWSTQRACPEEFEVGEVDFDKRPNGGKTETSRDVFTVKENSYGTPERWIYNNHNDISTRLQHLELEL
SSTLNSLRSKSLEVNSKEVLGRSPSDLQKLSDAREFQENDVINAQKRLRSIRAKLAILEGKVALTLTDAEKL
LARKQKKIDSASKALQLLRTTQIVWHNSASEVLLTGSFDGWTTQRKMEKLRTGVFSVSLKLYPGIYEIKFIV
DGIWKVDHLRPVVHNNGHENNVLIVT
>PGSC0003DMG400026781|PGSC0003DMT400068857/27-406
LGSEGDMELEEEILAFMEISENPSVFPTRKELEKAGRVDLVEAIKNRGGWFSFGWDSQPASSSGRLIETVAE
EDSGIEGILNRLEKERNSSLGIDLGKRGHTFHTSSRDNIDDRSFGTTRTDLGKNDSLSKGSPMKDIR--SVS
PARWRKWSIQRAGLQDFEAAEVALGKSWIEGTSEASGDAVNITESRFEALQRSKNGNNNEMSIRLNHLELEL
SMTLCSLKSKSEEFSSKEVFGSSPSD----SDAWEFQENEFMNGRERLRLIRAKLAVLEGKMTLAMIDAQKM
LDEKQKRIDRSSKALQLLRTARIVWTNSASEVLLAGSFDGWTTQRMMDKSSTGVFSLSLKLYPGRHEIKFVV
DGIWKIDPLRPIVHNDGHENNLFIVT
>PGSC0003DMG400017617|PGSC0003DMT400045404/78-463
SQSEGDMKLEADILAFMEKSQNPDAFPSRKDLEKAGRVDLIEAIRNRGGWYSFGWDSQPASSSGRSLEAVVE
EDSAVEGILNRLEKERISSLGINTSKYGYGANHSSRDNIDDRSSGTTRTDLGKNGSLTTCSPKKGGLSDKYT
PDMWRSWSTQRACPEDFEVGEVDLDKRPNGGKTETSRDVFTVKENSSETPERWIYNNHNDISTRLQHLELEL
SSTLRSLRSKSQEFSSMEVLGKSRSDFQKLLDAREFQENDVINAQKRLRSIRAKLAILEGKVALTLTDAEKL
LAKKQKRIDGARKALQFLRTTQIVWHNSASEVLLTGSFDGWTTQRKMEKLRTGVFSVSLKLYPGSYEIKFIV
DGIWKVDPLRPVVHNNGHENNLLIVT
>VIT_201s0026g01510|VIT_201s0026g01510.1/66-443
WESEGDWGLEEEILEFMKKSERPEAFPSRKELVDGGRMDLVEAIVEKGGWLSLGWD---ASSSGRSLEVAAE
DNTGIEGILKGLETHRNVTFGVGMREKGNGSILMN-NNGDDWHSGNSSSGLGKISRQTSSIHNKGIIKDSLK
SEMWRTWGVYRAGFSDVEAAEIACNEARMEEVIDISKEILAI-SEGSKELNSHKEVNHSEIQSRLQDMELEL
SSILRALKSTSDGIVPLGN---TSSDLQKLSDALEFQENEIMNSQDILRSLRAKLAVVEGKMALAIIDAQKL
VEEKQKRIGDAHSTLQLLRSSCIVWPNSASEVLLAGSFDGWTTQRRMERSSTGIFSLCLRLYPGRYEIKFIV
DGVWRIDPLRPLVHSDGYENNLLIIT
>HORVU4Hr1G004470|HORVU4Hr1G004470.10/1-373
---RGQEELEAAIYDFMRRSDKPGAFPTRAELLAAGRNDLAAAVESSGGWLSLGWS--PAGPSGRAPNASAG
SGAGLEGMLTRLRREHSKNQA---GRQGQ---NGGTSLMNHNGAPGRTRRVPDNGNIRSSYSQNGILEDTSA
KDAWRTWSLDNSRFSDFQAAEIDPW-SRELPKRVDL-DTVLMQDDNGVAINGHVDSGRDEIHARLQNLELDL
TDALKTLKSRFDGVSLDMSNGETADVVNGLSDDWEFEETKVMHAQEELRSIRAKIAVLEGKMALEIIEKNRV
IEEKQTRLDEVEKALSELRTVYIVWSNPASEVLLTGSFDGWTSQRRMEKSERGIFSLNLRLYPGRYEIKFIV
DGVWKNDPLRPTVNNHGNENNLVIVT
>Zm00001d033529|Zm00001d033529_T001/83-454
PGARSQEELEAAIYDFMCRSAKPGAFPTREELVAAGRSDLAAAVASSGGWLSLGWSDEEASPSGRESGTRL-
-NAGIEGMLTRLQKDRTSTH----DTQGQ-----SDDDAGNSGAPSHIPRAPENGSVHGSHSQNGTIEGGSN
DDAWQTWTLGKGDLSHFEAAEVLPIERRKVSRHD---DIASVQNDNGVAVSDGVGTGRDEIHSRLQILELDL
SAALKTLRSRFDKVLSDLSNSNGATVLDDISDDWEFEETKVMQAQEELRSIRAKIAVLEGKMALEIIERNKI
IEDKQRRLDKVEKALSELRTVCIMWANPASDVLVVGSFDGWTSQRKLERSENGMFSLNLRLYPGRYEIKFIV
DGVWKNDPLRPTVHNNGHENNLLLVT
>Zm00001d013530|Zm00001d013530_T001/86-466
SRARGQEELEAAIYDFMCRSAKPGAFPTREELVAAGRSDLADAVASSGGWLSLGWSDEEASSSGREPETHA-
-EAQFTVVVARSGSNRGHLHGVVPTTHGNKVMKFSQTLAGNSGAPSHIRRVPENGSVRGSHYQNGIIEGSSS
NDAWKTWTLGKGGLSHFEVAEVLPTERRKLSQHG---DIASVQNDNGVAVSDGVGTERDEIHSRLQSLELDL
SSALKTLRSRFDKVLSHMSNSNGATVLDDISDDWELEETKVMQAQEELRSIRAKIAVLEGKIALEIIERNKI
IEDKQRRLDEVEKALNELRTVCIMWANPATDVLLVGSFDGWTSQRKLERSENGMFSLNLRLYPGRYEIKFIV
DGVWKNDPLRPTVHNNGHENNLLLVT
>Soltu.DM.05G006480|Soltu.DM.05G006480.1/78-463
SQSEGDMKLEADILAFMEKSQNPDAFPSRKDLEKAGRVDLIEAIRNRGGWYSFGWDSQPASSSGRSLEAVVE
EDSAVEGILNRLEKERISSLGINTSKYGYGANHSSRDNIDDRSSGTTRTDLGKNGSLTTCSPKKGGLSDKYT
PDMWRSWSTQRACPEDFEVGEVDLDKRPNGGKTETSRDVFTVKENSSETPERWIYNNHNDISTRLQHLELEL
SSTLRSLRSKSQEFSSMEVLGKSRSDFQKLLDAREFQENDVINAQKRLRSIRAKLAILEGKVALTLTDAEKL
LAKKQKRIDGARKALQFLRTTQIVWHNSASEVLLTGSFDGWTTQRKMEKLRTGVFSVSLKLYPGSYEIKFIV
DGIWKVDPLRPVVHNNGHENNLLIVT
>Soltu.DM.01G008470|Soltu.DM.01G008470.1/71-450
LGSEGDMELEEEILAFMEISENPSVFPTRKELEKAGRVDLVEAIKNRGGWFSFGWDSQPASSSGRLIETVAE
EDSGIEGILNRLEKERNSSLGIDLGKRGHTFHTSSRDNIDDRSFGTTRTDLGKNDSLSKGSPMKDIR--SVS
PARWRKWSIQRAGLQDFEAAEVALGKSWIEGTSEASGDAVNITESRFEALQRSKNGNNNEMSIRLNHLELEL
SMTLCSLKSKSEEFSSKEVFGSSPSD----SDAWEFQENEFMNGRERLRLIRAKLAVLEGKMTLAMIDAQKM
LDEKQKRIDRSSKALQLLRTARIVWTNSASEVLLAGSFDGWTTQRMMDKSSTGVFSLSLKLYPGRHEIKFVV
DGIWKIDPLRPIVHNDGHENNLFIVT
>Niben101Scf10482g01022.1/76-460 sequence match in blast db N.benthamiana Genome v1.0.1 predicted proteins
SEGETDLELEAEILAFMEKSENPNAFPTKKDLEKAGRFDLVEAIKKRGGWYSFGWDSQPASSSGRSLEAAVE
EDSGIEGILERW-YERILSVGITTSKYGYGSNCSSRNSMDCGSSGTTRTDPGGNGSLTSGSPKKGSLSDEFT
PDMWRTWSMRRADPQEFEAGDISFCKTSDGGKSESSRGLLTITENSYEALERWKNDNHNDIRPRLRRLELEL
SSTLHSLRSKSQEFSSKEVLGRSISDLENLSDALEFQENEVINAQKRLRSIRAKLAILEGKMALALIDSDKV
LEEKQKRIDGASKALQLLRTTRIVWHNSASEVLLTGSFDGWTTQRKMEKSHTGIFSVSLKLYPGRYEIKFIV
DGIWKVDPLWPVVHNNGNENNLLIVT
>Niben101Scf01521g08010.1/77-462 sequence match in blast db N.benthamiana Genome v1.0.1 predicted proteins
LGSEGDMELEEEILAFMEISENPNAFPTRKELEEAGRVDLVEAIKNRGGWFSFGWDSQPTSSSGRSLEIVAE
EDSGIEGILSRLEKERNSSLGIDLGKHGHSSHASSRDNIDDRSFGTTRTDLGKNGSLNKGIPMKDIRRDSFS
PPMWRKWSMQHADLQEFEAGEVALGKISIDGKSEAAGDLVNITGSRSKALRRWKNENHNEISTRLEHLELEL
SLTLHSLKSKSKELNLKEVLGSSPSDLQRLSDSWEFQENEFMNARERLRSIRAKLAVLEGKMTLAIIDAQKI
LEEKQKRIDSASKALQILRTALIVWTNSASEVLLAGSFDGWTTQRKMEKSRGGVFSVSLKLYPGTYEIKFIV
DGIWKIDPLRPTVHNNGHENNLLIIT
>Niben101Scf02439g00030.1/76-431 sequence match in blast db N.benthamiana Genome v1.0.1 predicted proteins
SEGETDLELEAEILAFMDKSENPNAFPTKKDLEKAGRVDLVEAIKKRGGWYSFGWDSPAASSSGRSLEAAFE
EDSEIEGILNRW-FERILSVG--------------------------RTDPGVNGSLTSGSPKKGSLSDEFI
PDMWRTWSMQRANPQEFEAGDISFGKTPDGGKSESSRGLLTITENSYEALERWKNDNHNDIRPRLRRLELEL
SSTLRSLRSKSQEFSSKEVLGRSISDLENLSDAQEFQENEVINAQKRLRSIRGKLAILEGKMALALIDSDKV
LEEKQKRIDGASKALQLLRTTRIVWHNSASEVLLTGSFDGWTTQRKMEKSHTGIFSLKSKVSSGRH---FNL
EDTGCIEEFFPLKLKAFNLDILFLQM
>SMEL4.1_10g013520.1.01/78-463 sequence match in blast db Eggplant Genome V4.1 proteins
SLSEADRKLEAEILAFMEKSQNPVAFPTRKDLEKAGRVDLIEAIRSRGGWYSFGWDSQPASSSGRSLEAVVE
EDSGIEGILNRLEKERISSLGIHTSKYGYVVNHSSKDNIDDRSSGTTRTDLGKNGSLTTRSPKKGGLSDKYT
PDMWRSWSTQRACPEEFEVGEVDFDKRPNGGKTETSRDVFTIKENSYEAPERWTYNNHNDIRTRLQHLELEL
SSTLLSLKSKSQELSSKEDLGRSPSDLQKLSDAREFQENDFINAQKKLRSIRAKLAILEGKLALTLSDAEKL
LAKKQKRIDRANKALQFLCTTQIVWHNSASEVLLAGSFDGWTTQRKMEKSRSGVFTLSLKLYPGSYEIKFIV
DGVWKVDPLRPVVHSSGHENNLLIVT
>CA01g14270/61-440 sequence match in blast db Capsicum annuum cv CM334 Genome protein sequences (release 1.55)
SGNEGDMELEAEILAFMEMSENPNAFPTRKELEKAGRMDLVEAIKHRGGWFSFGWDSQPASSSGRSVKTVAE
EDSGIEGILSRLEKERNSSLGIDLGKYGHISYNSSWDNIDDRCFGTTRTDLGKNGSLSKGSPMKDLQ--SVS
PAMRRKWSTQRAGFQGFEAGEVALGKSYIEGTSEALGDVVNTTDSRTDALRRLKNDNHNEISTRLQHLELEI
SLTLRSLKSSSEEISSKEDFGSSPSD----SDSWEFQENEFMNAQERLRSIRAKLAVLEGKMKLAINDLQKV
LDEKQKRIDRGSKALQFLRTAQIVWTNSASEVLLAGSFDGWTTQRKMEKSRTGVFAVNLKLYPGTYEIKFVV
DGIWKTHPLKPIVHNSGHENNLLIIT
>CA11g05730/38-314 sequence match in blast db Capsicum annuum cv CM334 Genome protein sequences (release 1.55)
--------------------------------------------------------SQAASSSGDQCEVLHE
EERVIDGILNRLEKERISSLRINTSKYGYGANRSSRDNIDNRSSGTTRTDLGKNGTLTTCSPKKGGLSDKYT
PDMWRAWSTQRACPEEFEAGEIDFYERPNGGKTETSRDVFTSKGNSYEAPERRIYDNHNDIQTRIQHLELEL
SSTLQSLGSKSQEFSSKEVLGRSPSDLQKLSDAREFQENDIINVQRRLRSIRAKLAILEGKMALALNDVEKL
LAMKQKRIDGASKTLQFLRTTQIFWHNPASMVLLTGSFDGWTTQV---------------------------
--------------------------
>Migut.L01350|Migut.L01350.1/74-426
NLSGGDAELEAEIMDFMAKSEKPAMFPTRKELIAAGRIDLAEAVKKRGGWFSLGWELQSADSSSLSKSITQD
VDSGIEGILSRLEKHRNSNFGIDLGKNGYEAHAESKEEADAMHLGVARTDIGENGS-------------NDE
PETWRTWSHKRAGLQKFEAAEISFGKNGVESDKEISHGITVTTEKPAEM-------NYNQIRARLQ-LYTRQ
TTALYELVTANS------------SDLRKFSDAWEFQENEFMRAKERLRSIKANLAVLEGKMALAIIDAQKL
VEVKQKRIDGAHKALQLLRSTCIVWPNSASEVLLVGSFDGWTTQRKMEKSRTGVFSVRLMLYPGRYEIKFVV
DGVWRIDPLRPITKNHGHENNVFVVK
>DCAR_031056|DCAR_031056/45-418
EGIDGEVGLEAEILEFMNKSEKPDKFPTKKELIDGGRIDLVEAIIKTGGWLSLGWE---VSSSGRSVDVAAE
DNSGIMGILNRLEKDRIMSLGTST---GHQSKGSS-ENGDHLGYSKT-----ENIRAGSGSPTKRMVNNSGN
PNMWRTWSRERAGLKEFEAAEICFDECQFQGKDGQSEIILSITDGTTEALIETSELNHIQIQTRLQQMGREL
ASTLHFLRSQSKDLTHKDIHGNNYGELQKIYDTWEFHENDVINARAKLRSIRAKLAILEGKMALSIIESQKI
VEEKQRRVDCARRALQLLQSITIIWPNSASEVLLTGSFDGWTTQRKMEKSRTGIFSVTLQLYPGRYEIKFIV
DGAWRCDPLRPTVHNDGYENNLLIVT
>Oeu011701.1|Oeu011701.1/26-410
KESDGDAELEAEIMEFMDKSEKPSMFPTKEELLKAGRMDLVEAIKKKCGRYSLGWEYQLSSSSGISLEIGAE
EDAGIEGILGRLEKKRNADFGINLENYEFGTFASGKDERESRHVGTSIADPGKYIRLTSEFAHKGKLANSNE
PEMWRTWSSRLTGFRHFEAADIFLSENQVERDKASI-NRIIAAEEYAETLDCHKGSNQNQVQTRLENMELEL
TTALQFLRSKKEGYIAKEVAGRSSSDLQKVSDAWEFRENELMNSQERLRSIRAKLAVLEGKVTLAIIDAQKI
LEEKQKRIDVARKALQLLRTVCIVWPKSASEVLLAGTFDGWTTQRKMEKSKTGIFSVYLKLYPGRYEIKFIV
DGIWKVDPLRPITHNGRYENNLLIIT
>Oeu057176.2|Oeu057176.2/17-357
KQIESDAELEAEIMEFMEKSEKPTMFPTKKDLVRAGRVDLMEAIKKRGGWYSLGWELQLTSSSGRSLEIGAE
EDTGIKGILSRLEKQRNTDFGINLGKYGYQTQSSSTDERNDWYFRIPSTDAGESTRFTSSIPTKGVVHNNIQ
PETWRTWSIQREGFQEFEAAEISYSKNQVEQNKEAVKGITASTENNPEALDGYVI-NHNQIRTRLRHLECEL
NTALHSLRSKRECIFD-EVCGSSSSDLQMLSDAWELKENEYMNAQQRLRSIRAKLAVLEGKMALAIIDAQRI
VEEKQKSIDVAHKALQLLRTAYIVWPNSASEVLLAGSFDGWTSQVIASST----------MFSGR-------
--------------------------
>Lsat_1_v5_gn_8_53620|Lsat_1_v5_gn_8_53620.1/64-391
SDSEAELALEREILMFMKNSSNPNEFPTKKQLLDAGRIDLVDAISKTGGWLALGWDHQSASPSGRSLEMEAD
EDTGVEGILSRLKKHRSLSFDVHMEKSINDTYSSSKDN----------------------------------
---------------DFQAAEIDYGKDYTKEKTPNIQ--------DLQLEDRNKEASPDHIRSRLKQMQLEL
SSALHSLKSKSQTLTP-KVYENSSSELQQLSDAWEFQETELMKAEDKLRSIRAKLAVFEGKIALSVIDTQKL
VEEKQRRINSARKTLQLLRTTSIFWTHSASEVLLVGSFDGWTSQIKMEKTVTGIFSTSLKLYPGKYEIKFIV
DGIWRVDPMLPIVHNNGYENNMLIVH
>HanXRQChr08g0209161|HanXRQChr08g0209161/47-348
-------ALERELLVFMKNSRNPNEFPSRKQLLDAGRVDLVNAVANTGGWLALGWDHSSSSPTALA-EEEEE
EDKGVEGILSRLEKHRSLSFDIHMEKNMHATYASSKDN----------------------------------
------------------AANIDS-----------------------QLQERNKDLSPDKIRSRLQHMQLEL
TSAIHSLRSKTQTLNS-EVHESRGSELQQLSDVWEFQENEVMKAGDKLRSMRAKLAVLEGKIALSVIDTQKL
VEEKQKRIDRARTTLRLLRTICIYWTHSASEVVLVGSFDGWTSQVKMEKTRTGIFSTSLKLYPGRYEIKFIV
DGIWRVDPMLPVVHNNGYENNSLTVH
>AT5G03420|AT5G03420.1/57-425
KRVKSNEELRSEIMQFVALAGLPEGVPSMKELSAHGRVDLANIVRRRGYKFNSGME---DSSTDLSKEAEKK
DESSLAGVLS-LENSNSSSEASVFANHSQDLYTSSCPDIEAGNVSMTVNDVDKDFSLT-----------YTS
PTSNHDLTSENTMTNNFQNQQIDDIAANRSGSADD--SLVESEDNCTSSIEETVGADENDISTPLNGSALAL
KEIIHATEVNSSDRNSDQSVGLDTDETRKRENQVEIDRLRFMLDQKELELSRLKEQIEKEKLSLSVQKAQML
ISEKEVELQEAEESLSGLQEVVIEYCGDGNAVEVTGSFNGWQHRVGMELQASKSIGKQLWLYPGTYEIKFIV
DGQWITDPQKDSVTRGHISNNILKVD
>Solch.M6.05G006650.3/78-464
SQSEGDMKLEAEILAFMEKSQNPDAFPSRKDLEKAGRVDLIEAIRNRGGWYSFGWGSQPASSSGRSLEAVVE
EDSVVEGILNRLEKERISSLGINTSKYGYGANHSSRDNIDDRSSGTSRTDLGKNGSLTTCSPKKGSLSDKYT
PDMWRSWSTQRACPEDFEVGEVDFDKRPNGGKTETSRDVFTVTENSSETPERWIYNNHNDISTRLQHLELEL
SSTLRSLRSKSQEFSSMEVLGKSPSDFQKLSDAREFQENDVINAQKRLRSIRAKLAILEGKVALTLTDAEKL
LAKKQKRIDGARKALQFLRTTQIVWHNSASEVLLTGSFDGWTTQRKMEKLRTGVFSVSLKLYPGSYEIKFIV
DGIWKVDPLRPVVHNNGHENNLLIVT
>Solch.M6.01G009440.6/71-453
LGSEGDMELEEEILAFMEISENPSVFPTRKELEKAGRVDLVEAIKNRGGWFSFGWDSQPASSSGRSIETVAE
EDSGIEGILSQLEKERNSSLGIDLGKHGNTSHTSSRDNIDDRSFGTARTDLGKNDSLSKGSPMKDIRSDSVS
PARWRKRSIQRAGLQDFEAAEVALGKSWIEGTSEASGDAVNITESTFEALQRSKNGNNNEISTRLIHLEFEL
SISLGSLKSKSEEFSSKEVFGSSPSD----SDAWEFQQNEFMNGQERLRLIRAKLAVLEGKMTLAMIDAQKM
LDEKQKRIDRFSKALQLLRTARIVWTNSASEVLLAGSFDGWTTQRKMEKSSTGVFSVSLKLYPGRYEIKFVV
DGIWKIDPLWPIVHNDGHENNLFIVT
>Solca.05G005750.1/78-464
SQSEGDMKLEADILAFMEKSQNPDAFPSRKDLEKAGRVDLIEAIRNRGGWYSFGWDSQPASSSGRSLEAVVE
EDSAVEGILNRLEKERISSLGINTSKYGYGANHSSRDNIDDRSSGTTRTDLGKNGSLTTCSPKKGGLSDKYT
PDMWRSWSTQRACPEDFEVGEVDLDKRPNGGKTETSRDVFTVKENSSETPERWIYNNHNDISTRLQHLELEL
SSTLRSLRSKSQEFSSMEVLGKSRSDFQKLSDAREFQENDVINAQKRLRSIRAKLAILEGKVALTLTDAEKL
LAKKQKRIDGARKALQFLRTTQIVWHNSASEVLLTGSFDGWTTQRKMEKLRTGVFSVSLKLYPGSYEIKFIV
DGIWKVDPLRPVVHNNGHENNLLIVT
>Solca.01G008400.1/71-453
LGSEGDMELEEEILAFMEISENPSVFPTRKELEKAGRVDLVEAIKNRGGWFSFGWDSQPASSSGRLIETVAE
EDSGIEGILSRLEKERNSSLGIDLGKHGHTFHTSSRDNIDDRSFGTTRTDLGKNDSLSKGSPMKDIRSDSVS
PARWRKWSIQRAGLQDFEAAEVALGKSWIEGTSEASGDAVNITESRFEALQRSKNGNNNEMSIRLSHLELEL
SMTLCSLKSKSEEFSSKEVFGSSPSD----SDAWEFQENEFMNGRERLRLIRAKLAVLEGKMTLAMIDAQKM
LDEKQKRIDRSSKALQLLRTARIVWTNSASEVLLAGSFDGWTTQRMMDKSSTGVFSLSLKLYPGRHEIKFVV
DGIWKIDPLRPIVHNDGHENNLFIVT
