# Supplementary material for: Distinct effects of PTST2b and MRC on starch granule morphogenesis in potato tubers
Source: Plant Biotechnol J. 2024 Dec 10;23(2):412–29. doi: 10.1111/pbi.14505 (PMC11772324; doi:10.1111/pbi.14505)
Supplement: Supplementary file 2 — File S1. Alignments used for phylogenetic analyses. [file PBI-23-412-s002.zip › Supplemental File 1/Alignment for Supplementary Figure 1D (MFP1).fa]

>AT3G16000|AT3G16000.1/184-698
QHEQEERKKEVEKAKEEQLSLINQLNSAKDLVTELGRELSSEKKLCEKLKDQIESLENSLSKAGEDKEALET
KLREKLDLVEGLQDRINLLSLELKDSEEKAQRFNASLAKKEAELKELNSIYTQTSRDLAEAKLEIKQQKEEL
IRTQSELDSKNSAIEELNTRITTLVAEKESYIQKLDSISKDYSALKLTSETQAAADAELISRKEQEIQQLNE
NLDRALDDVNKSKDKVADLTEKYEDSKRMLDIELTTVKNLRHELEGTKKTLQASRDRVSDLETMLDESRALC
SKLESELAIVHEEWKEAKERYERNLDAEKQKNEISASELALEKDLRRRVKDELEGVTHELKESSVKNQSLQK
ELVEIYKKVETSNKELEEEKKTVLSLNKEVKGMEKQILMEREARKSLETDLEEAVKSLDEMNKNTSILSREL
EKVNTHASNLEDEKEVLQRSLGEAKNASKEAKENVEDAHILVMSLGKEREVLEKKVKKLEEDLGSAKGEILR
MRSQPDSVKAV
>Gorai.009G133100|Gorai.009G133100.1/181-695
LNEREERTKQLKEAKEEKLSIMDQLNSANNTIAGLGQELKNEKRLIENLKVQIDSLQSNLLKAGEEKRSLEQ
ELKEKLDLVGVLQEKVNLLSSELKDKEGNIQKLSSSIDEKESELKNVNTAYEKTKEELRKANSEIEGLKEEL
QRNQSELESKNAAVDELNARISSLTVEKDNSRQEFGALQEDYNNLKVSSENKVAADAKLLGEREKEIHLLKD
QLELAVNDASKNKAIVVDLEKERENLKKALEVELENLKKLKEELLVAEETLAKSKSEASDLFKQLKNSQTQC
KELESEVSRVRAEFDETKLRLQGSLDEAEQSGKVLANELAAAKELLNKTREEVQTFSHELASMTENRDSLQR
ELVDVYKKAETTAGDLKEEKAIVSSLKKEVQALEKQISKDKEARKSLEKDLEEATKSLDEVNQNILKLSKDL
ESTNAKISSLEDEKTVLYKTLTEQKNAAKEARENMEDAHNLVMSLGKERESLEKQAKKLEEELSSAKGEILR
LRSEINTSKVA
>Gorai.006G098800|Gorai.006G098800.1/219-733
LIEREERTKQLKEAKEEQLALRDQLNSANSTITGLGCELNNEKRLIEKLKVQIDSLQNNLSEVGEEKRSLKQ
ELKEKLNSVDVLREKVNLLGSELNDKEVSIQKLSTLLAGKESEFKNLITTYKQTEEELGKAHLEIERLKEEL
QRSRSELESESSLVDELNASVSSLLVERDNSMREFLSLQEEYNDLKLSSENKAVADAKLLGERENEIQLLKE
KLELALNDVSENKTIAADLNKEKESLERALEMELHGGKNLKEELLLVEETLSKSRSEVSYLSEQLKQSRIHC
KELESDVSRVTTKFYEAKERLQANLDEAKQNSVVLAGELTTTKELLKKTLEERQTFSRELTSMTENRNTLQR
ELIDAYKRVEAISSDLKEEKTHVSSLNQERQALENQIVKDKEARKSLKTNLEEATNSLDEVNQKILKLSRDL
EMANAKISSLEDEKMVLYKTLTEQKNASKEARENMEDAHSIVMTLNKERESLEKRVKKLEEELASAKGEILR
LRSRINSSKAP
>Migut.D01034|Migut.D01034.1/174-688
SNEKEARNKALAKANEEKQSLSNQLGLANGTVKSLGQELQKEKRLIEEKTARIEILENSLNKASNEKRELQE
QLKEKLDSIEVLRERINLLSLEIKDKEDSLRNVNSKFVEKESELTQLSSVYQQARDEISRLNLEIEQLKDVI
FKKEKEMELNNTELNKLNADLASSRAEIDQYRKKIESLVEEYDGYKVSAEKKADLDAEILRERENAIQEIEE
RLRVALDDVNKNEVLISDLNVEKEDLLEIVKIESKNAKNLEKELEVARESLNESRQEVADLAKQLQDSRKLC
SDLEENISNIRGELSTTKDSLERDIDETKKVVELLAGELKSTKELLIESTEAAKVKSQELAALVAKCDGLEK
ELVWAREKEDRTVLELNEEREIVSSLKKDLRVLETRIFEASEARKRLEEDLEASTKSHDEINRNILNLSKDL
EVANSRVFSLEDERDAILRSLEEQKEVSKEVRENLEDAHSLVMRLGNERENLENRGKKLEEELASAKGEILR
LRSEMNSLKSE
>Brara.E02546|Brara.E02546.1/177-691
QCEQEERNKERKKAQEDQLSLISQLNSAKEVVTGLGREISSEKKLCEELRVQIETLQSNLSKAGEDKKALET
TLSEKLDLVKELQDRINSLSLELKDKEEETQRISTLLAAKEAELEKLNSAYTQTSRDLAGAKSETKQLKEEV
TRSQTELELKNSTIEELNTRISTLEAEKESYIQKLDDVSKEYNALKLTSETRAAADAELISRKEKEIQDLKE
KLDHALKDLNESKDEVADLTEKYEDSKRMLDIEMTSVENLKHELEGTKKALRASRERVSDLEKLLDESRALC
SKFESEVSVIHAEFEKAKERYEENLAEERRNSESFASKLAVEKDHLKKAGEELEELTREVEESSVKNQSLQK
ELVEVYKKAETTKKELEEEKRTVLALDKEVKAMEKQMLMEKEARKSLETELEEAVKSLDEMNRNTSTLSKEL
EKVNSHVSSLEDEKEVIQRSLEEAKNASKEAKENVEDAHNLVISLGKEREALEKKVKKLEEDLGSAKGEILR
MRSQQSSVKAV
>Brara.A03088|Brara.A03088.1/2-401
QLHQEEWNIERKKAQEEQFSLINQLNSAKEVVTGLGQELSSDKKLSEELRAQIESLQSSLSKAGEDEKALET
ELRDKLDLIEGLQDRINLLSLELKDKKEESQRVSTSLAEKEAEVEKLNSAYTQTSRDLADAIVEIKQVKEEV
TRTQIELDSESFTINELNTRISTLEGEEKSYTQKLDDVSKDYSALKLTSETQAAADAE--------------
-------DVNKSKDKFADLTKKYEDSKRMLDVELTNVHNVKDELEGTKRT----------------------
----NKVSVIRGEFDEAKERYEEKRAEERRNSEVLAKELAVEKDLLKKARDEL-------------------
-------------------------------------------------EVEEAVKSLDEMNKNTSTLTKEL
EKMNTHVSSLEDEKEVLQRTLEEANKASKKAKENMEGAYSFLMSLRKERGVIEKKVKKLEEDLGSAKGEILR
MRSQPNSVKAE
>Medtr4g054960|Medtr4g054960.1/178-692
SNEQEERAKLLGKAKEEQKALIEQLNSAKSTVTSLGKELKSEKSLIAELKLQIDRLEIDLTKADTDKKDLEN
KLKEKVDSIEILQKRINLLSEDLKDKEHVVQSLNSSLAEKELELRNLNSTYDQTKDELSNAHLHVQGLKDEI
LKSQEELEGKDSLVMELNSRVSSLNLENNNLRSEYDVLEKEFNDQKLTSEKKAALDAKVLKEKEDELHQLTD
KFELALNESSENQVVIADLTKEREGLKELLENESKKVSNLKYELQVTQENLENSRNDSAELEKQLNKSNNLC
KDLELQVSKLSSELAEVKELLQRRLDDTKLEAEKLTTELITVKEHLKKAEEELQSTSHELTTTLETRDGLQK
ELIEIYKKAEVTSEVLKEEKKLAASLNNDLQALKEQVLKDKESRRTIEMDLEEATKSLDEMNRNSVILSSEL
EEAKSLISSLENEKEVLAKYLTEQRNASKEAQENIEDAHNLITRLGKERESLESRGKKLEEELASAKGEILR
LRSQISSSKSK
>evm_27.TU.AmTr_v1.0_scaffold00142.14|evm_27.model.AmTr_v1.0_scaffold00142.14/184-698
LEEQERSNQKIREFKEEQLSLSNKLASANQTVADLRRDLGRERNSIQDLQLQVESLQINTAQARREKGMLES
KLEEAQNKISDLQDRTQLLSAELQDKNKNINNLNMSMVRKESELKDLSLTYEETRTFLAKLNSEILGLKNQL
SVSKKELDTKTSSIEALNQSLKMATAERDDLKNKISNLDHEYKKFKSSSEEKIAADSKLISQKEDEILELRE
QLEQATRQSAKYHGLVDELTAERDGLNAGLEREIDTVKSLRSELLTTQETLESSKLETESVRSELEKSTKAL
EMLYSDVSKFRTEFSEDRKVLQKSLEGEKLAFKALSEELVALRKTQKKTQEELLTTTEKLKSSTKTSEKVCK
ELLEAQKSTEAAINDVREERKIVKSLNRELEISKKQVLEALEARKALEKSLNEAGESLVAINENVLSLSIEL
EASAARNDSLESEKDLVYKSLIEQKKVAKEAQENAEDVHNMLLRIGKERETLSKRAKKLEEEMASAKGEILR
LRRQLVDGQHQ
>Manes.11G047800|Manes.11G047800.1/180-694
LNEQEEWTKQLRKAKDEQLVLVNQLKSANSTIAGLGQELKNEKRIVDELKVQIDGLERILSKAEEDKKALEQ
ELKEKLHSIEGLQDKINLLSLELKDKEENVHHLNCSLAGKELELKNLNSIYKETKDELAKVHGEIKTLKDEL
QKNRKELGLKNSVVEELNLKVSSLIFERDESNKKLDAVQEQYSDLKLSSEKKAALDAKLLEEREDELHQVNE
KLKLSLNEASRSQAMITDLTREKEDLKNMLDTELNNVVNLKHELQSTQEVLGKLRNEASDLGEELKQSRNRC
TELEAEASRVQVEFAEATETMQKSLEKANQSGEVLAEEITAAKEQLRNTEEELKLVSRELAAVTENRDSLQK
ELVDVNEKAEVTANELTEERELVSSLNKEVQSLENQIMKDNGVRKSLETDLEEATKSLDEMNRNALILSGEL
EIANSRISSLEDEKQVLYKSLTEQKNASKEAQENMEDAHNMVLTLGKERENLERKANKLEEALALAKGEILR
LRSTIHSSKTP
>Bradi2g05130|Bradi2g05130.2/239-753
VEQQAARKKQSVKFQEQEASLLDQLASSKKTVTSLSEEFRREKTRAEELKNEIQRLESSIAQAGDNNDVLEA
KLTEKLNEIDVLQEKLSLLNQQADNKEKRIKELSSSLSSKEVDYQNLCSFSDQTKESLELANVKIQQLEDEI
HTTKNDLASKASLIDSLNEKLEILNSAKNEAEERINELIKEYADLKASSETRASHDSELLSEKEDLLKHLEE
KLSVALSDSSKDHEIIVGLNKELAATKAMLEGEVVTVNSLRDSLQSTEETLRDSRTEVSKLSEELDEARRLN
QDLELQISKLQEEFNEMQEGLTYKIGEVESVSRALSDELVSVKEMVQKGHEELEATSSQLASVVEARDNLKK
ELLDVYKKFESTTQELVEERRTVTTLNRELEALAKQLQVDSQARRALEADLDEATRSLDEMNTSALSLSKAL
ESTHSKNSTLEAEKEVLSKALDEEKKKTIQAQENSDDAQNLISRLQTERESFEMRSRHLEEELALAKGEMLR
LRRQISASRSQ
>Bradi2g33920|Bradi2g33920.2/175-689
LDEQAALKKQTRMFQDEEASLLDQLNSTKRTVTSLKEKVIYERELVEQLKHEIYQLENSFAQAEEAKHMLEG
KLSEKLEALAILHDKVNLLSQDLNDKEKLIRELSSSLSSKESEYQSLHLIYSQTEGCLEHANSRIEQLEKDV
LAAKDDIKSKISLVDSLNEEVQRLYAAKSEAGEKISELTKQYAELGAASEMRASRDSELLFDKDSQFSQLEE
KLSSALSDSRKDRAIIAELNIELEANRTVLDNEVEARKSVSDLIQFTEEVLKESRNEVSKLSEELNGVNISN
QDLTTQILKFTNESIEVKQALTNKVEEAESVSKALSGELASTREILEKSQEDLEAASNQLVSTTEAHDELNK
ELLDAYKKLESTTNDLVRERKINATLNRELEAIVKQSLVDSEARRTLQADLNEATISLNEVSESTLLLSNKL
GSSNSMISNIREDKKMLSEALVEQKKSTAEAQKNMADAQNLIQSLGVQREKFEMSSKKLEEELATAKGEILC
LRRQISAIGSQ
>LOC_Os01g08510|LOC_Os01g08510.1/199-713
LDQQTAQKKQAMKFQEQEASLLDQLSSTKKTVTSLSEEFRREKTLAEELREEIRRLESSLAQAGDDKDVLEA
KLKEKLGDVNILQEKVSLLSQEIDNKGIRIRELSSLLSSKEADYRNLCSFSDQTKESLELAEAKIQQLEEEV
HRTRNDLSSKISSIDLLNEELQALNSAKNEAEEKLSELTKDYTDLKASSEARESRNSELLLEKDNMIKQLDG
KLSDALSDSSKDRENIAALNKELDATKAMLENEVAAVKSLRESLQSTEEALTDSRSEVSKLSVELDEANRMN
QDLVLQISKLQDEFNEMQEGLTNKLGEVESVSKALSDELVSVKEMVHKGQEELEATSNELASIVEARDNLKK
ELLDVFKKLESTSQELVDERKTVTTLNRELEALVKQLQMDSEARKALEADLDEATKSLDEMNRSALSLSKEL
EETNSRKDTLEAEKKMLSKALAEQQKITTEAHENTEDAQNLISRLQTEKESFEMRARHLEEELALAKGEILR
LRRQISTSRSQ
>LOC_Os05g08790|LOC_Os05g08790.1/178-692
WNEHAEQKKQARMFQEKEASLLDQLTLTKRTVTSLNEEVRREKELVEQLKQEIHRLKSSIAQAEDDKHVFEG
KLREKLEALDSLQDKVNLLSQEVNAKEEAIRELSSSLSSKEEDYQKLQLIYNETEASLEYADSKIEQLEEGY
SATKDDLNSKMCSIDSLNKEVQTLYTAQTGAEEKISELKKQYADLAAASELRASCDSELLIEKDNLLNQLEE
KLSAALSDTSKNKIIIAELNNELDTNRTMLDNEAEAHKKLSEILQSTEGALTDYRDKVFNLSEELNRVKISN
QQLITQITKLTDESNIAKQVLTNKIAEAEAVSKVLSDELASVRDVLQKTQEKLDVTSNQLVSTMEAREDLNK
ELLDAYKKLESATDELVRERKINATLNRELEALVEQSIVESEARQALQADLDEVTNSQKEVDESTQFLSERL
DSANSRISSIEQEKEMLSEALEQQKRSTMEAQKDMEDAQNLMRMIGTERENFETMSKKLEEELATAKGEILR
LRRQISASGYL
>Oeu033484.1|Oeu033484.1/148-662
KNEKEVRNKHLAKASEEQQSLVSQLKLANGTITSLGKELRNEKRLVEKLNMQVDSLQADIVKAGNEKEELEE
KLKEKFDCVAILEGRIDLLSLEMKDKEDNLQNLNLKLAEKEIELNKLSSAYRQSQDQLTVLNSEIGKLRNEL
MKNEKELELKNEMVDNLNVQINSLLSERTEYEKKVDALQTEYSHLKSHSEKKAASDEELLEEQENKIHQLAE
QLQIALDEVNEKEVVIADMTLEKDGLREMLNIELKNVKNLEKELQITQETLEKSRDEASDLAKQLQQARDLC
SELEAQVSKVQAEFAEARESLQRNIDEAKHSEEVLAEELRSTKELLRNANEELQIITREMAAAAEERDSLQK
QLVDAHKKVGNAARDLEEEKKIISTLNKELKVVETQILKDKESRKSLELDLEEATKSLDEMNQNALILSRDL
ELANARISSLEDERDMFYKSLDEQKRVSQEARENLEDAHNLVMRLGKEKEILEKRETKLEEELASAKGEILR
LRSQINSSKAP
>VIT_209s0002g04750|VIT_209s0002g04750.1/174-688
LNEEKERAKQLGKAKEDLQSLMNQVQSANDIITGLGQELQSERRLIQELKAQIDNLQTDLTKAREDKKALEE
DLKLKLESIEVLQDRINLLSLEIKDKEDNVENLNSSLAQKELEFNNLISDHSQTKNQLVESDLEIKGLKDEL
LGTQEELKSKNSLVDDLNAQVNSLIVEKDDSNRQLAALQKEFNDLRLSSEKKAAFDAKLLGEKENELHQLEE
KLKNALNEARKSNATIADLTQEKEDLSKLLAIELSNVKNLKHELQITQETLKASTNEASDLEKQLKQLRDLC
LKLEAEVCTVLAESAKAKEMLQRSLDEAKQSGEVLASELMKVKELLKKTKDELQHRSHELASVSENRDSLQK
ELVDVYKKAESVAQDLKEEKKAVITLNKELQALEKQTLKDKEVQKSLKTDLEEATKSLDEMNQKVFLLSRDL
EFANTRVSSLEDDKAMLHNALAEQKNVTQEARENIEDAHNLVMRLGKERESLEKRSKKLEEELAAAKGEILR
LRSEINSSKTH
>HORVU3Hr1G021660|HORVU3Hr1G021660.3/169-683
LEQQAAQKKQSMKFQEQEASLLDQLSSTKKTVTSLSEDFRREKARAEELKDEIRRLESSIDKAGNDKEVLEA
QLTEKFGEMSDLEEKLSLLSQQNDSKEKRIEELNSSLSSKEAEYQNLRRFSHQTKESLEFANAKIQQLEEEI
HTTKNDLASKISSIDSLNEKLQALNSAKKEADEKINELIKECTDLKASSEMRANHDSELLSEKDDLIKQLEE
KLSVALSASSKDHEVIAELNKELDSTKAMLDDEVAALKSLRDLLKSTEETLSDSRTEVSKLSEDLDEANRMN
KDLSLQISNLQSEFNEMQEGLTYKLGEAESVCKALSDEVVSAKEMVQKGQEELEATSNGLASAVEARDNLKK
ELLDVYKKFESTTQELVDERRVVTTLNRELEALAKQLNADSQARKVLEADLDEATRSLDEMNTSALSLSKAL
ESTHSKNATLEAEKEMLSKALDEQTKLTTEAQENCEDAQNLITRLQTERETFEMRSRHLEEELALAKGEMLR
LRRQISASKSQ
>HORVU1Hr1G026750|HORVU1Hr1G026750.1/179-693
LDEQAAQKKQARMFQDEEASLLDQLASTTRTVKKLNGEVMKEEELVGQLKHGIHDLEMSIAQAEEDKHAFEE
NLRDKLETVDILHGKVNLLSQDVNDKEEHITELSSSLSTKEGDYQNLHLMFNQTKGSLEHANSRMEQLEKYV
YAAKNDIKSKISSIDSLNEDVQTLYSAKSDAEEKINELMKQYAELDAASEMRASRDLELLSNKDDQLNQLEE
QLSTALSDSIEDRIIIAELNSELEANRTMLVNEVEARKKMSDLIQSTEDALKESRNELFKLSEELNEVNISN
HYLRTQISEFTNESNEVKEALTNKVEEAESVSKALSDEVASLKEILQKTQEDLEVTSNQLVSITEVHDELNK
ELLDAYKKLESATDELVRERQINSILNRELEALVEQSQVESEARRALHVDLDEATVSLNEVNESTLFLSNKL
DSTVSRICAIKEEKEVLSAALLEQKKRTAEAQKNMVDAQHLIKRLGMERENSEIRNKKLEEELATAKGEMLY
LRRQITASGSQ
>Lsat_1_v5_gn_4_103580|Lsat_1_v5_gn_4_103580.1/180-694
QNEKEEKNEQSRKSNQEKQSLMSQLSSANSTIKGLGQELQKEKKVIQDLNNQIEGLNADLKKAFDDKEDLKM
QVKDKLFSIQVLQERINLLTSEIKDKEDNLANLSSTFEAKESEFKKLNSVYEETCAELGGSNSEIERLKQEI
VKLEKELELKSLNIDDLNAEIRSLCDAKNVISEELESVRKEYGDLKLFSEQKSASDAKLLKEREKKLEELKE
QLESSLTNVEKNEELISVLTNERDDLKKRLNLEEGKVENLEEELRVVQRTLGDTRNEAAELAGRLEISENTC
KELEGEVSRVQIEYSESKQGLHDNIDKLKQTVEMLAEELAGSKDVLERTKEELKRVSGELLEASETRDDLRE
ELVETYKKLEIVSNEIKEERKTIGDLTKKVNTLETEILKIRDSKKSVEMDLEEATRALDEMNKNTVILSREL
EISKGKISELEDEKEVLYNSINEQKHAIKEARENMEDAHGMIVKLGKERESLEKKGSKLEKEMAAAKGEILR
LRSEMNSGEKG
>Zm00001d037712|Zm00001d037712_T001/185-699
LDEQVKLKKEARKFQEEEAFLQDQLASSRRTVTSLTEEVQREKELVEQLNLEIDRLKSSIAEAEEDKHLSEG
KLKENMEVLDILYGKVNLLSQEVNGKDEHIRELSSSLSAKEKDYENLNVICNQAKEDLEQANSQIKQVEKDV
RTAKDDLKSKASLINSLNEKVQTLYTEKGEVEEKLSALVSQYTYLKSASEERASHDSELLVQKDDMLNQLEE
KLSAALSDSSKDRTRIAELNNELVTTRTILDNEVVANKKLSDLVQFTEEALTGSRNEVFKLSEELDAVKRSN
QDLMTQISKLTDEASEVRQALANKIEQAESVYATLSDELASVREVLKKSEGELEITSKQLVLVSEAHSDLNK
ELLDAYKQLESTQSELVKERKINATLNMELEALVKQSVIESEARKTLQVDLDEATRSLNEVNKSTLCLSKQL
ETTNSKISAIKEEKDMLSKFLEEQKKSTVEAQENMEDAQNTIKRLGTERESFEVRSKKLEEELATAKGEILR
LRRHISTGGSP
>Zm00001d039598|Zm00001d039598_T001/216-730
LEQQAAQKKQSMKFQEQEVSLSGQLASATKTLTSLSEEFRKEKKLAEELRDEIQRLESSITQAGIDNDVLET
KLEEKLGEINFLQEKVSLLNQEIDDKEKHIRELSASLSSKEVDYQKLTAFTNQTKKSLELANSRVQQLEEEL
STTKNALVSKISSIDSLNAKLETLNSEKEEADKKINELIQEYTDLKVASETRASHDSKLLSERDDLIKQLEE
KLSVALTDSSKDQETIVELNKELDATKMMLKNELKSMEALKDSIRSSEEALKTSRSEVSKLSKELEEANELN
EDLVSQISKLREESNEMQVDLTNKLGEAESLSKALSEDLASVNEMVQKGQEELEATSIELASIAEARDNLKK
ELLDAYKNLESTTHELVEERKIVTALNKELEALAKQLQVDSEARKSLESDLEEATKSLDEMNNSALLLSKEL
ESTHSRSATLESEKEMLRKALAEQTKITTEAKENTEDAQNLITRLETEKESFELRCRHLEEELALAKGEILR
LRRQISTNSSQ
>HanXRQChr16g0500971|HanXRQChr16g0500971/170-684
QELKEEKNKQIKTSNQEKQSLTSQLTSANNTVKGLGQELRNEKQIIQELENQIDRLKVDLKKASDDKETLKT
QLKDKLFSIDVLQGRIKLLESEIKDKEDDLANVGSALAVKETEFKKLSSMYEETVAELTESKSKIEKLKEEI
FKLEKELELKSSNLDDLNAEIRSLRNEKDALSRELDSFRNRYDELTIYSEKQADSDAKLLEESGKKLEELEE
KLKLTLTELVKKEELVNELTYKRDGLRKTLDDELKKVLSLENERQVVHKTLDDTRNEAAELAGLLDRSQHTC
KNLEEELSRVQIEFSESRTALQKNIDSLKQTAEMLTNELGSTKDAYAKTKEELNRVLVEIQEISESRDSLKK
ELVETYKKLENAIHEVKQEKENVGSLTKEVNSLKSKISEDQESRKSMENDLEEATKALDEMNQRTKILTQEL
EVSKTKISGLEGEKEVLYKSLDEQKRAVQEARENIEDAHSMIMKLGKERENLDKKGNKLEKELAAAKGEILR
LRNEASDSKPA
>HanXRQChr09g0275271|HanXRQChr09g0275271/166-680
QKEKEAINEQIKNSNQEKQSLMGQISSANTTINGLGQELRKEKKIIQDLQTQIDGLTVDLKKASDDKEALKI
QLNDKLSSIEGLQERINLLNSEIKDKKDNLANVRSALAVKESEFKKLNSSYEETRAELTRSKSEIEGLRQEI
SKLENELELKSSNLDDLNAEIRSLREEKDVIFKELESVKNEYNELKISSEKQAESDATRLVESGKKIDELKE
RLEFTLTEVVKNEELVNSLTNEGDSLRKTLDIEVRNVNSLENELQTVQKTLEDTRNEAAELAGLLERSKNTC
KSLEEELSGVLTKYSESKIELQKNIEELKDTVETLTNELGSTKDDYEKTKEELNRVSVELQEISENRDNLRK
ELVETYKKLENATHELEQQEKNTASLTKEVNSLKAEILEDKESRKSLESNLEDATKALDETNQNTKILSQEL
EVSKNTISVLEDEKEVLYKSVDEQKQAIQVARENMEDAHNAILKLGKEKESLEKKVSKLEKELAVAKGEILQ
LRTVKNTSETA
>PGSC0003DMG400002564|PGSC0003DMT400006590/125-639
LNEREDRNKLIRREGEERQALVNQLKSAKTTVISLGQELQNEKKIAEGLKFEIKGLQNDLMHTKEDKKKLQE
ELKEKLDLIQVLEEKITLLTTEIKDKEVSLWSSTSKLTEKESEVNSLSSMYQQSQDQLMNLTSEIKELKDEI
QKRERELELKRVSEDNLNVQLNSLLLERDESKKELHATQKEYSEFKSNSDEKVASDAKLLGEQEKRLHQLEE
QLGTALSEASNNEVLIADLTREKENLRRMMDAELDNVNKLKQEIKVTQESLENSRSEVSDITVQLEQSRDLC
SKLEAEVSKLQMELEETRTSLQRNIDETKQGAELLATELTSTRELLKKTNEEMHTMSDELAAVSENRDNLQT
ELVDVYKKAEHAANELKQEKSIVATLEEELKFLESQITREKELRKSLEDELEKATESLDEINRNVLALAEEL
ELATSRNSSLEDEREVLQQSVSEQKQISQEAQENLEDAHSLVMKLGKERESLEKRAKKLEDEMAAAKGDILR
LRSQINSVKVP
>Soltu.DM.03G034880|Soltu.DM.03G034880.1/167-681
LNEREDRNKLIRREGEERQALVNQLKSAKTTVISLGQELQNEKKIAEGLKFEIKGLQNDLMHTKEDKKKLQE
ELKEKLDLIQVLEEKITLLTTEIKDKEVSLWSSTSKLTEKESEVNSLSSMYQQSQDQLMNLTSEIKELKDEI
QKRERELELKRVSEDNLNVQLNSLLLERDESKKELHATQKEYSEFKSNSDEKVASDAKLLGEQEKRLHQLEE
QLGTALSEASNNEVLIADLTREKENLRRMMDAELDNVNKLKQEIKVTQESLENSRSEVSDITVQLEQSRDLC
SKLEAEVSKLQMELEETRTSLQRNIDETKQGAELLATELTSTRELLKKTNEEMHTMSDELAAVSENRDNLQT
ELVDVYKKAEHAANELKQEKSIVATLEEELKFLESQITREKELRKSLEDELEKATESLDEINRNVLALAEEL
ELATSRNSSLEDEREVLQQSVSEQKQISQEAQENLEDAHSLVMKLGKERESLEKRAKKLEDEMAAAKGDILR
LRSQINSVKVP
>CA03g34410/95-609 sequence match in blast db Capsicum annuum cv CM334 Genome protein sequences (release 1.55)
LNEREIRKNQLKRAGEEQQAVLNELNSAKDALSILGKELQNEKRSAEELKFKIKGLQNDLMRMKEDKKKLQE
ELKGKLDLIQLLQEKITLLTTEIKDKEASLQSSTSKLAEKELEVDRLSSMYQQSQDQLRNLTSEIKELKDEV
QKRERELELKRVSEDSLNVQINSLFLERDESRKELHAIQKEYNEFKSNTEEKVASDAELLGEQEKRLHQLEE
QLGTALGEASKNKVLIADLTREKENLRRIVDAELDNVNKLKQEIEVTRESVEKSRREASDITVQLEQSRHLC
SKLEAEVSKLQMELEETRTSLQRNIDETKHDAELLAAELTTTKELLKKTKEEMHTTSNDLAAVSENRDSLQT
ELVDVYKKAERAAKELKDEKNLVDTLDKELKFLETQITKEKELRNNLEEELEKATESLDDMNKNVVALAKEL
EFANSHISSLDDEREVLQKSVSEQKQISQEARENLEDAHSLVMKLGKERESLEKRSKKLEDEMAAAKGEILR
LRSQINSAKAP
>SMEL4.1_03g031140.1.01/90-604 sequence match in blast db Eggplant Genome V4.1 proteins
RNEKEDRNKIIRREGEERAAMFNELKAAKVTAMTLDQGLQKEKNLTEELKFENKGLQNDLMRMEENKKKLQE
ELKEKLDLIQVLQEKIALLTTEIKDKEASLLSSTSKLAEKESEIDRLSSMYQQSQDQLINLTSEIKELKDEV
QKRERELELRRVSEDNLNVQLNSLLLERDESRKELHAIQKEYSEFKSNSEEKVASDAKLLGELEKRLHQLEE
QLGTALGEVSKNEVLIADLTQEKINLRRMVDAELDNVNKLKQEIEVTMESLEKSRSEVSDVTVQLEQSRDLC
SKLEAEVSKLQMELEETRTSIQRNVDETKQGAELLAAELTTTRELLKKTNEEMHTVSNELALVSENRDSLQA
ELVDVYKKAEHAANELKQEKNIVATLEEELKFLESQITQEKELRKSLEEELEKATESLDEMNRNVLALAEEL
ESANSRMSSLEDEKEVLQKFVSEQKQISQEARENLEDAHSLVMKLGKERESLDKKAKKLEDEMAAAKGEILR
LRSQINSVKAP
>Niben101Scf02030g01002.1/172-686 sequence match in blast db N.benthamiana Genome v1.0.1 predicted proteins
LNEREVRNNQLKRAGEEQQALVNQLNSARSTVTSLGQELQKGKRFAEELKVKIDGLQNNLMQTMDHKKKLQE
ELKEKLDLIQVLQEKITLLTTEIKDKESSLQNTTSKLAEKESEVDKLSTMYQESQDQLMNLTSEIKELKDEV
QKRERELELKRESEDNLNVQLNSLLVERDESKKELDAIQKEYSEFKSISEKKVASDAKLLGEQENRLHQLEE
QLGAASAEVCKNKVLIADLTQEKENLQRMLDAELENISKLKLEVQVTQETLEKSRSEASDIAEQLQQSRHLC
SKLEAEVSKLQMELEETRTSLQRKIDETKRGAELLAAELTTTRDLLKKTKEEMHTMSNELAAVTENRDSLQT
ELIDVYKKAERAADELKQEKNIVVTLKKELTFLEAQITREKESRKNLEEELERATESLDEMNRNALALAKEL
ELANSRISRLGDEREVLQKSVSEQKQLSQDARENLEDAHSLVMKLGKERESLEKRAKKLEDEMASAKGEILR
LRTQVNSVKAP
>Niben101Scf05044g02014.1/173-687 sequence match in blast db N.benthamiana Genome v1.0.1 predicted proteins
LNEREILNNQLKRAGEEQQALVNQLNSAKSTVTNLGQELQKEKRIAEELKVQVEGLQNNLMQTKEDKKKLQE
ELKEKLDLIQVLQEKITLLTTEINDKEATLQSTTSNLAEKESEVDKLSSMYQESQDQLLNLTSEIKELKVEV
QKRERELDLKRESEDNLNVRLNSLLVERDESKKELDAIQKEYNEFKSISEKKVASDAKLLGEQEKRLHQLEE
QLGAASDEVRKNKVLIVDLTQEKENLRTVLDAELENISKLKLEVQVTRETLEKSRSDASDIAEQLQQSRHLC
SKLEAEVSKLQMELEETRTLLQRKIDETKRGAELLAAELTTTRELLKKTNEEMHTMSNELAAVTENRDNLQT
ELVDVYKKAERTADELKQEKNIVVTLEKELTFLEAQITREKESRKNLEEELERATESLDEMNRNALALAKEL
ELANSRISSLEDEREVLQKSLSEQKQLSQEARENLEDAHSLVMKLGKERESLEKRAKKLEDEMASAKGEILR
LRTQVNSVKAP
>Pp3c2_8610|Pp3c2_8610V3.1/201-701
LAEKQLAQKEASKAQEQRTTLTNELMASRSSVTDLEGKLQMAKASVVDLQERVSSLQVTLADQEKNYSSLNG
RFVEEKEVSEKLRNEITTLKYTLSDKEKDYTSLNERFVEEKATAEEL--------------QEKIKVLKMDI
EAKENEINVQTARIKEEQDSVASLQNELQIAGTQLSEERSRLTEVSATLEGSYAASQDLNTQLDLSISDLKQ
KLQTTNSRKEALEKEVTSLNEVINSLKGTLAEENDKKDTLYGQLKVTSGALEKATSEVQLLEQRVTNMSAAV
KALEGEINQLTKELQERIKSLSNEISTLKRQQAALNEELDNTNKELEASTDEFKTISEQLTVAVNLSLKLET
QLNETRAAYQSANVALAEERKVTAAAKNQLATTQRSLIAEKNSVKALRGSVDQALQALQELNQDSVALADEL
DKAKKKIANLEAESASVRQKLVKEKEMSANLRSGAAEAEGTIARLLKENDAGNKKVKQLEGEVLKSKGEMAK
QKGKLLEQKRA
>Solyc03g120230.3.1/165-679
LSEREDRNKLIRREGEERQALVNQLKSAKTTVISLGQELQNEKKLAEDLKFEIKGLQNDLMNTKEDKKKLQE
ELKEKLDLIQVLEEKITLLTTEIKDKEVSLRSNTSKLAEKESEVNSLSDMYQQSQDQLMNLTSEIKELKDEI
QKRERELELKCVSEDNLNVQLNSLLLERDESKKELHAIQKEYSEFKSNSDEKVASDAKLLGEQEKRLHQLEE
QLGTALSEASKNEVLIADLTREKENLRRMVDAELDNVNKLKQEIEVTQESLENSRSEVSDITVQLEQLRDLC
SKLEAEVSKLQMELEETRASLQRNIDETKHSSELLAAELTTTKELLKKTNEEMHTMSDELVAVSENRDSLQT
ELVDVYKKAEHTANELKQEKSIVATLEEELKFLESQITREKELRKSLEDELEKATESLDEINRNVLALAEEL
ELATSRNSSLEDEREVLRQSVSEQKQISQEAQENLEDAHSLVMKLGKERESLEKRAKKLEDEMAAAKGEILR
LRSQINSVKAP
