# Supplementary material for: Distinct effects of PTST2b and MRC on starch granule morphogenesis in potato tubers
Source: Plant Biotechnol J. 2024 Dec 10;23(2):412–29. doi: 10.1111/pbi.14505 (PMC11772324; doi:10.1111/pbi.14505)
Supplement: Supplementary file 2 — File S1. Alignments used for phylogenetic analyses. [file PBI-23-412-s002.zip › Supplemental File 1/Alignment for Supplementary Figure 1C (MRC).fa]

>422937|422937/65-650
EPARVALERLFLGGGSGSDQ--------GLIESVLDGGSGVLKRKEEELKTAETVAREDHHQLENSKFALVK
RGDVLEDARQGQGKKRDEIGNLYKELAEQAKEAENAQKVVDEQQRQLEALQKTLSKKQELIARSKAQIFAKD
EALAQCRRELKVRDSRLKHANEVIAQQAVELKELRSSLELKEAGLRTLEENVKFKQEQIQKTEADLSTRVIA
YLSVERELKSLEADLSKSKALNVEAGKELKGVKDLLTEVQEELRFSQMRLQQYKKTVEEQSIQIKSQQEEIA
LQKSLVESFEFSLAEAKERTKREEEQVRLAKGSYKKLEEQSTNERLEAEKLQLELRNEKSALQEATTEINSL
KRELQQKETALSDTQLALRLKEAELTASQVELQELKSDFTSMKLELDQKDSELRHAQTVVNALQQDVKRLKA
LLSAKEEKHVEVVAALKDKEEELVSMRKKLDANNVKMSQVNFAVEQISALSEALVDSIQHLEQEVEAAKELL
VEKDLELQGLHKAIASKDNELTEILEHKTDRSRDFIEFS---------------------------------
-------EFQPAVSALQSLVQLSANLSDEVELDEALVHTRQAVCNLAELTRQLLVESG
>AT4G32190|AT4G32190.1/70-703
ESANVLFDKLFARTHRLERQDDLPYSNLGVLESDLEAALVALLKREEDLHDAERKLLSDKNKLNRAKEELEK
REKTISEASLKHESLQEELKRANVELASQAREIEELKHKLRERDEERAALQSSLTLKEEELEKMRQEIANRS
KEVSMAISEFESKSQLLSKANEVVKRQEGEIYALQRALEEKEEELEISKATKKLEQEKLRETEANLKKQTEE
WLIAQDEVNKLKEETVKRLGEANETMEDFMKVKKLLTDVRFELISSREALVFSREQMEEKELLLEKQLEELE
EQRKSVLSYMQSLRDAHTEVESERVKLRVVEAKNFALEREISVQKELLEDLREELQKEKPLLELAMHDISVI
QDELYKKANAFQVSQNLLQEKESSLVEAKLEIQHLKSEQASLELLLQEKDEELAEARNKLGEVNQEVTELKA
LMISREDQLMEATEMLKEKDVHLHRIEGELGSSKLKVTEAEMVVERIAELTNRLLMSTKRLVMELSFTRENL
RMKEMEVLAVQRALTFKDEEINVVMGRLEAKEQELKKLKETINDSEDLKVLYALAQERVGEKTMGDLAIEML
QLEAANLEVEAATSALQKLAKMSTELLTQADMNECLGEVKTEVVRLWSLTEKLLENAG
>Gorai.001G034500|Gorai.001G034500.1/68-701
ESAKVLLERLFAQTQKLEQGDFHLALDLQTLESDLLAALTALKQKEDDLQDAEKMVVLEQSELSRAKDELEQ
REKEIAAASSKHEKLEEKLTQANLAFASQASQIEDLKLQLKEQDHKVAAAQSTLSAKEDEMDKMRHELVKKT
EEAEKIRSELTSKSQLLNEANEVMKKQEIELQELREAIWEREEELETSLTQRKLEEEKLKVAEAKLQQQTME
WLLAQEELKKLAEQASRHMGEANEAFKDFTRVKQLLSDVRSELVSSQKSLASSRQQMEQQEQLLKMQLEELE
EQRKSVASYMESLKNAQIEVESERVKLRVVEARNKDLERDLSVERELIKELQEELKKEKYSLQLAIQDASFL
RKQLGKKHTEFVEMNNVLQNKEVDLVEAKLEIQHLKSERASLQLILEEKDQELSDAKKNLEQLNQEIAELKM
LMSSKENQLIQATALLKEKDEYALKVQDELNDTKMKFSEAETVIERIAELTNRLVISVKQLETELRFTKESL
KDKEMEVLAAQRALAIKDEELKMVLGRLEAREKELQRLKEMIEDANDMKKLYALAQERIGEKSIGDLAIEKL
QLEAAQLEVEAATSALQKLAEMSHELLIKASTDESFTEVKTGVAKLSALTEQLVKDAG
>Brara.A00570|Brara.A00570.1/68-692
EPSKILLDKLFART---QEQ---PYSSLGGLESDLQAALMALLKREEDLQDAERKVLSEKKKLSKAKEGLEK
RERVILQASLKHESLQEELKRANVELASQAREIEELKHKLRERDEELVAMQASLTFKERELDRMRVEISIKT
KEASVASFEFENKSQLLIQANEIVKKQEDEIEALQRALKEKEEELEVSTEAKKLEQEKLRETEASLRKQTEE
WLVAQEEVSKLQEETVKRLGEANETMEDFRRVRKLLTDVRFELVSSREVLLSSREQMGEKEVLLEKQLEELE
EQRRSVLSYMQSLRDARGEVESERVKLRVAEAKNFALEREISIQKELLEELREELKKEKSLLEQAMHDVSTI
QDELDKKTNEFQVSQTLLQEKESSLVEAKLEIQHLKSEQASLELLLQEKDEELTEARNQLEVVNREVTELKM
LMRTREDQLTQATELLKEKDVHLNRIEDELGSSKIQASEAEMVVERIAELTSRLV---KRLVMELNFTRENL
RLKEMEVLAAQRALTLKDEEINVLMGRLEAKEREVKKLKETVNDGEDLKMLYALAQERIEGRTMGDLAIEKL
QLEAAQLEVEAATSALQKLAEMSTELLSQADMADCIAEVKSEVGRLWSLTEKLLENAG
>Medtr1g012620|Medtr1g012620.1/70-680
ESAR-LLERLFEQTQKLDNR------DLRDFESDLLSALMELKEKEDHLQEVERTVLLENGKLKDAKEELER
QEGEIKAAREKYERLEDEMKEAMASLVSQAGQVEELKLRLRDRDSETDGLRDALSLKEEEMEKMKIGLAKKS
EEAAYVDSELRQKVQLLSEANEVVKKQEIELQELRSVVQQREEELRLSVAARDVEGEKLKVAEASLEKQAME
WLLTQEELKRLEEEASKHAQERSETLEDFRRVKKLLSDVRSELVSSQQSLASSRYKMQVQEGLLEQQLAELA
DQRESVMLYMENLKDAQIEVENERTKLSVAEALNKELEQDLSVEKELMKKLQEELKKEKASLEQAVQEMALL
QEELDIKSAEFKEKSALLDVKESELVDAKLQIQELKTEKASLQALLEEKDLELSSARKMLVELNQEISDLKM
LMNDKETQLIEATNMLREKDEHVKVIQNKLNNTSLKAFEAETVVGRVLDLTNKLVASIKQLENVLEL-----
-----------RALTIKDEELKMTLARLDAKEEELRKAKMATEDANDHKMVYAMTQERIAEKTMDDLAIEKL
QLEAAQLEVEAATSTLQKLAEMSQQLLNKAMPIDCLAVVKAGVARLSALTEQLVMDAG
>evm_27.TU.AmTr_v1.0_scaffold00046.62|evm_27.model.AmTr_v1.0_scaffold00046.62/84-717
ESARVLLERLFAQTQKLEEQDIKLDINLEVLESDLQAALAALKKKEEDLQYAEKMVLMDRAKLTDVKQDLDH
REEEIIAAHAKQAKLEEDLKKAQEDFASQEKQIEELKHLVKEKDREMQNARSALSLKEAGLDILRNELVEKT
EEVERINLDLKSRDQILEQTNKVIRKQEAEVQDLKEAIMSKEEELADTIQQRKNDEEKLKNAKANLEQRAVE
WLSSQEELKKIAEEASKYKAEAKGTAQELKRVRVLLADVKTELIASQKSLASSGRRLDDQGVELKKQLEDLN
EEKSLLTSYMTNLKEAQLEVESERKKLRYAEARNQELEQKISKEQAMIEKLQNELNREKLSLEKTTKDVGSL
TALLEQKISDLDNTLKLLKVKESELVSARSEIQLLKSDHESIQLLLKEKDVELSLANKNLEDLDKEVRDLKK
LMREKEEQLIQATLGLQEKDQLVEMMRLEIDDTKLKYLEAAAVVGRIMQLTNILVNTAKETEIELEMTKARL
RHTESEYLSAQRALSVKEEELQAILNEWDTREKELEKLQNVQEEVNGLQKPQAIADDGIGNRSIEELTMEKL
QLEAAQLEVEVATSALRNLANMSQTLLKGTETTESFLKTKEAIAHLSALTDKLLEDAG
>Manes.16G122900|Manes.16G122900.1/65-698
EPARILLERLFAQTKKLEEEDVQPGFNLEILESDLLAVLDALRKKEEDLQHAEKQVLSEHNDLNFAKQELQQ
REKEIAVAHSKHEKLEGELREANLNLASQARQIEDIKLQLKEREEEVAAGQSALLIKQHEIEKKISELTKKS
EEVAKMDSELQYKAQLLDEANEVVKKQEIEIQRLKKGLQEKEKELEVSVALRKVEEEKLKVVQTNLEKQAME
WLIAQEGLKRLANETSKRMVETNETMKDFKRVKKLLVDVRSELVSSQKSLAFSRKRMEEQDLLLKKQLLELE
EERESVMSYMTSLKDAQMEVESEKGKLRAAEARNKELEQKLSLEKEIMEEIREELNKEKSSLEQMVQEMSYL
QQELAAKNTEFGEMHDILQFKESELVEAKLEIQHLKSVQCSLQLLSEEKDLQLLDAKKKLEELDQEVAELKM
LLSSKEDQLIQATNMLMEKEERVQMMQDELNDARLKISEAETVVERIVDLTNKLVITVKQLEGELKLTRESL
RMKEMEVLAAQRSLTIKDEELKVVLGRLDSKEKELKRIKEMLEDANDLNKLYSLAQERIGEKSIGDWAIEKL
QLEAAQLEVEAATCALQKLAGMSRELLNKANLNECLKEVKTGVARLSALTEQLVKEAG
>Bradi3g06260|Bradi3g06260.1/82-715
EPARELLERLFAKTQSLDTSDSELSMSIEVLKSEFERALSILRKKERYLRNAEKRVSDDQLRLNQTKQDLDQ
REQEISKAHAKQQQMEKALKKASRDLSLRVKQINNLKLLVERQDRKIASSEALLSQKVIEVENLKQDMFNKN
KEADLIRSEIKLKEQLLLEANQDVVQQEATVRELRSETEKKAIDIAISNELRKANEEKLKIAEQELEKQNLG
WLAAQQELKELAQLASKDTDDIKGTVTDFKRVRSLLDAVRSELISSKDNFASSRRQIEEQTVQLQKQVQELK
DQRVLLMSYTQDLEAAQLEIQGKTKDLNAAQSRCHELELQLLKEMEKVESLEAELTKERENLEQKTEQVDFL
QKELVQKENECGNSQKLVKIKEAELLEARHEVQDMKSKVDSIQLAVQEKDSELSDTQSRLTEVSGEVVELQQ
LLNSKDDQLVQVRTELHDKEQYIESMQSELESIRFRCSQAESVLRRMAELTGDLASSVNQLEADIEMLRESL
RHKDMDLRAAHEALDAKDQELKAVVGKWDFKEKELDEVEELQKDPIDMKELPVLSNETTGGSITGEMELKKL
QIEAAEVEALAATTALKKLADMSKKYLRCRKAMDVIFEAKQEIVRLFSLTKELITDDA
>LOC_Os02g09340|LOC_Os02g09340.1/75-698
EPARELLERLFAKTQRLDTSDSELSMSIDVLKSEFEAALSTLRKKERDLRDAENRVSVDQVRLNRAKKDLDQ
RERGINRAYARQQEMERSLGKASRDLVLQVRQIDNLKLLVDEQDKKIASSQDLLSQKVTEVEKLKQDMLKKN
EEVTLMRSEIKSKEQLLLEANQAAEQQEATIKELRSEIKRKEIDFSRSNELRKANEQKLKIAEQELERQNMG
WLAAQKELKEVAQLACKDMDGIKDTVSDFKRVRSLLDAVRSELIASKEAFSSSRKQIEDQAVQMQKQVQELS
GQRLLLSSFNQNLEAARLEIQGKAKELNAAQSRCHELESLLLQEKEKVESLEAVLTKERESLEEKTKEVELL
QKALVQKENEHSNSLKLVEIKESELLEARNEVQDMKSKVESIQIAVQEKDSELSETQRRLAEVNSEVVELKQ
LLDSKEDQLVQVRTELQDKEQHIQTLQNKLDSMKFSCSQAESVVQKIAELTGNLASSVNQLEADIEMLKESL
HQKDMDLRAAHEALDAKDQELKAVMRRWDVKE-EVDKLEGFLKDPSDIKRPSDFSV---------HMGLQNL
QTEAAEVEALAATTTLKKLADMAKGFLRSGKTMDMILDAEKEIAGLFSLTEQLITEAG
>Solyc08g022030.2|Solyc08g022030.2.1/67-700
EPARVLLERLFAQTQKLEQQVAELGLNLGKLESDLLDALAALKKKEDDIQDTERKVLMEYNELNRAKIELEQ
RVEEMEAANSRQEKLENELRQANLVLVSQAAEIEDLKFRFNEIDQEISAAQIALVSKEDEINKMMIELKNKC
DEAAKTESQLRTKGELLDTANEVVQRQEVELQNLRREIQEKEKELQVFLTMQKTEDEKLKVSKSNLEKQAMD
WLIAKQEMKKLEEETSKYGGGANRSLEDFRRVKKLLADVRSELVSSQRALTSSRKKMEEQENLLENRLEELE
EQRKSVMSYMTSLKEAQNEVENEKMQLTVAEARNKELERDLSMEKELVEELQTENNIKKSSLYVAINEKSAL
QEELDRKSAEFGETQNLLQVTESELVDARLEIQHLKSQCASLQLMLEEKNKELLDSRKTLDELNQEIAELRV
LMNSQEQQLIQATSMLKEKEEFMQIMQLELNDTKKKYLEAETVVEQMVDLTNKLVISVNHLENELELTRESL
RSREMDSLAAQRALKLKEQELKIVRQKLNDREEEINKMKEMTQDADGVRQLYALAQERTGEKSTGYLAVEKL
QFERAQLEVEAATSALRKLAEFSRGLLNRASLFECLAEVYTEMTQLSALSEKLVKEAG
>PGSC0003DMG400004306|PGSC0003DMT400010993/67-700
EPARVLLERLFAQTQKLEQQVAELGLNLGKLESDLQDALAALKKKEEDIQDTERKVLMEYNELNRAKIELEQ
RVEEMAAANSRQEKLENELRQANLILVSQAAEIEDLKFRFNEIDQEISAAQTALVSKEDEINKMMIELKNKS
DEVANTESQLRTKGELLDTANEVVQRQEVELQNLQREIQEKEKELQVFLTMQKTEEEKLKVSKSNLEKQAMD
WLIAKQEMKKLEVETSNYGGEANRSLEDFRRVKKLLADVRSELVSSQRALTSSRKKMEEQENLLEDRLEELE
EQRRSVMSYMTSLKEAQNEVENEKVQLTVAEARNKELERDLSIEKELVEELQTENNIKKSSLHVAINEKSAL
QEELDCKSAEFGETQNLLQVKESELVDARLEIQHLKSQCASLQLMLEEKDKELLDSRKTVDELNQEIAELRV
NMNSQEQQLIQATSMLKEKEESMQIMQLELNDTKMKYSEAETVVEHMVDLTNKLVISVNQLENELELTRESL
RSREMDSLAAQRALKLKEQELKIVRQKLNDREEEINKMKNMTRDADGPRQSYVLAQERTGEKSTGDLAVEKL
QFEGAQLEVEAATTALQKLAELSRDLLNKASLFECLAEVYSEMAQLSALSEKLVKEAG
>VIT_204s0008g05610|VIT_204s0008g05610.1/66-699
EPARVLLERLFAQTQKLEEHDIQLGLNLETLESDLQAALVALKKKEEDLQDAAGMVLMEHTELNRAKEELKR
HAEEIAVACSKHEKLEEELKQANLNLASRARQIEDLKLQLKDRDQEIFAARSALSSKQDEMDKMRNELMKKT
EEAAKKESELQSMAKLLDEANEVVKKQEIELQELQKSIQEKEEELEESMMLRKLEEKKLKVAEANLEKKTMD
WLLAKEELKKLAEDAAKHMGESNKTMKEFRRAKRLLHDVRSELVSSQKSLASSRQKMQEQEKLLEKQLAELE
EQKTSINHYMTSLKDAQIEVESERVKLRVAESRNKELEWDLSVKKELMEELQEELRKEKSSLQQVIQETSFL
QKELDQKTTEFGELHNLLQVKESELVEARLEIQHLKSEQVSLQLILKERDLELFNAQKKLEEVNQEVSELKM
LMNNREDQLMQATTLLKEKEEHLLIMQHELNDTKLKFSEAESVVERIVDLTNKLVICTKRLETELELTRESL
RTKELEVLAAQRALTIKDEELKIALERLDAREKELRRMKETMEDANHLKNLYALAQERIGEKSVGDLAIEKL
QLEAAQLEVEAATSALHKLAEMSCELLHNVSLNEHFTKVKTEVARLSAITDQLVQEAG
>HORVU6Hr1G036020|HORVU6Hr1G036020.1/77-709
EPARELLERLFAKTQSLDTGDSELGVSIEVLKSEFEGALSILRKKERDLRNAEKRVSDDRTRLSKTKQDLDQ
REETIRKVYVRQQDIEKALKRASRDLALRVKQISNLKLLVEGQDRTIASSQALLSQKVIEVENLKQDMFTKN
EEADLMRSEIKSKEQLLLTANQAVVQQEATVRELQSEIKRKIIDIARSDELRKTNEDKLKVAEQELEKQNLG
WLAAQQELKELAQLASDDTDDIKGIITDFKRVRSLLDVVRSELISSKDAFASSRRQIEDQAVQLREQVQELE
DQRVLLMSHTHDLEAARLEIQGKTQELNYAQSRCHELESHLLQEMEKVESLEAELTKERQSLEHRTEEVDFL
QKELVQKENECTKSQELVKVKEFELLEARYEVQDMKLKVESIQLAVQEKDSELSATQSRLTEVSSEVVKLQQ
LLNSKEDQLVQARTELHDKEQHIETLESELDSIRLRCSQAESVVQRMAELTGDLASSVNQLEADIEMLRECL
RHKDMDLRAAHEALDAKDQELKAVLKKWDVKERELHELEELL-DPSATNELACFSNETTEGGVVGEMELQEL
QIGAAEVEALAATTALRKLADMTKDLFKHDKGTDVILEAEKEITRLFSLTKQIVTDDI
>Zm00001d053726|Zm00001d053726_T001/76-709
EPARELLERLFAKTKSLDPSGRELSMSIEVLKTEFEAALSILRKKEKDLRDAEKKVSVDRSRLNQTKQDLDQ
REEDIIKAYSRQHEMEKALMKASRDLTLQVRQINNLKVMIEEQDKKLVSSQDALSKKVIEVDKLKQEMLKKN
DEVALLHSEIESKEQELLVANQAIARQEATIRELRSETKRKETEVERLNELAKANEDKLKFAEQELEKQNSG
WIAAQQELKELAQMAFKDKDDIKNTINDFKRVRYLLDAVRSELIASKEALTFSRKQVEDQAAQLSNQVQELT
DQKALIISYTRNLEAAQLEIQGKSNELSTVQSRCSELESQLLEETEKVEFLEAMLTKEREILEQKTKEVAFL
QEEVVQKEKDYFNSQKLVETKETELLEARHEVEDMKLKVDSIQFAVREKDLELLEAQRKLDEVNSEVVELQQ
LINSKEDQLVQVRTELQDKEQCIQLMQDELDKMRLGRSQAESVVQKIVELTSNLIGSVNQLEADIDMLKESL
RQKDMDLTAAYKALDAKDRELKAVVGRLDVRDKELDKLEELSIDPYGTRKLSRVADEATEDNIAGEAELQKH
EMESVEMEALAASTMLKKLADVTKKFLRSGRTLNVILEAKKEIVGLFSLTEELVTGAQ
>Migut.A00033|Migut.A00033.1/129-757
EPARILLEKLFDQTQKLEEQVAELGFSLGKLESDLQIALAALKNKEEDLQDAEKKLLLEYNEINLARKDLER
REKEIAAANMKQEKLEGELRLANLDLASQAAEIGDLKLRLKERDQEISASQSALSAKDEEIIKMKHELEKKS
EEAAKIESELRSKAILLDEANKIVEKQVVELQELQGAIQKKDDELEMSISVQKSDAEKLKVAEAKLEKQTTD
WLVAQVELKKLAGETSKHVGDANEA--EFGTVRKLLSDVRSDLISSQKALASSRQKIESQDQLLEMQLAELE
EQRRSIMSYTISLRDAGVEVEGEKAKLRVAEAQNKQLERDLSLEKELVSELQKELDKERLSLKEAIVEISTL
REDIDRKSAAFEQSQSFLKSKESELVEARLEIQHLKSEQASLLLILEEKDLELSNAKTMLEEVNKEIDELKR
ILRSREEELTKASSMLKEKDEHVQTIEHDLSNAKSRFTEAEMVVEKIVDLTKEAVLSFKQLEAELVFTRESL
KTKEMEILAAQKDLTIKDEELKMVIRKLEAKEKEIT---EMKGDKDGIKQLYALAQERIGDKSVGDLAIEKL
QFEVAQLEVEAATSALQKIAEMSRELLNKTGLNKCSVEVQSEVSRLLTLTQQLVVEAN
>DCAR_001538|DCAR_001538/60-684
EPSITILERLYDQKQKLEKQ--DLRSELGNLDCALQVAWAVLKKKEKDLREAETKVMLECNELNQAKEELDR
REEELSAASLKHKTLEEELKQFNTDLTRQATEIEDLKLQVKKKDQDISVAQCALSLKEEEINKSVNELIRKS
EVYANIEIELKYRNKLLNAANNVVKRQELEVQELRQGILVEEKEVGASLNLRKVENERLEVAEANLEKQTTA
WLLAQEELKKLAYEASKNGREANKTVAEFKRVKKLLASVRSELLSTQKGLSSSREKRNEQQQVLEKQLIELE
EQRSNVATYMTSLKDAQIEVDSERIMLRTAEAENHQLEVYLQLKKELINGLQVELNEEKSAVQHAIGEMYSL
QEHLNKRVSDHEASVKLLQVKEEELVEGRLKIQHLSSEKRSLQLILEEKNLELSNTRIMLEDVNQEMNELSS
FMDGREDQLHQATTILKETEEHAQKVQHELTDAKIRLSEAEIVVEQIAELT-------EQLETVLEITRESL
RSKEMEVLAGQRAITIKDGELEMVLQRLDEREKELRMVKALDSDVNHLQDLYTLTQGKFGGESVGDLAFEKL
QLEAAQLEVEAATTTLGKLTEMSQQLINQAHLKESFSNVQAELAQFSALTDQLVKQAG
>Oeu033132.1|Oeu033132.1/52-684
EPARILLERWLVQTQKLEEQVSELGLNLSKLESNLQVALLALKKKEEDLQDAERKVLLEYNEINRAKEDLER
QEEEIEAARLNQERLEDELKQANISLALQAMQIGDLRLRLKERDQEISAAQSALSMKEEKTVKMQNKLTKKS
EEAADADSELRSKTKLLDEVNGIVKKQEFEILELQRAIQKKEEELEVSTSMQKIEAEKMKIAEGNLKKQAMD
WLVAREELNKLVEETSKHYGEANET-TEFGGVKKLLADVRFELVSSQKGLASSRKEMADQEQLLEKKLLELE
EQRICVMSYVTSLKDVEIEVESERVKLRVAEARNKVLERDLSMEKELVGELQKKINMERSSLQQAIQEMSAL
QEGLDRKSNEFGEKQSLLQVKESELVEARLAIQHLKSELISCQLILEEKDLELSSARKMLEEENREIDELRR
IMNSKENQLIQAMSMLEEKDERGQALQHELNDTKQRFSEAEAVLEQIVEVTNKVVLSVKHLGTELEFTQESL
RTKAMEVLAAQRALTIKDEELNMVLGKLDTREQELTKLKEMIGDCNELKQLYALAQEKMGGKTVGDRVIKEL
QLEAAQLEIGAATGALYKLREMGRELLNKSSLNDCPGEVKTEVAQLLALTDQLVDEVG
>Oeu053117.1|Oeu053117.1/50-683
EPARILLEMLFTHTQKLEEEVSELGLNLGKLESDLQVVLLALKKKEEDLQDAERKVMLEYNEINRAKEDLEW
RKEEIEAARLKQERIEDELKQANISLASQAMEIGDLKLHLKERDQEISAVQSALSTKEEEIIKMQNELTKKS
EEAADAESELRSKAQLLDEANEIVKKQEAELQELQRAIQKREEELEVSMGMQKTKAEKLKIAEANLEKQAMD
WLMVQEELKKLAEETSKHFGEANETMEEFGKVKKLLADVRFELVSSQKALASSRQEMADREQLLDEKILEIE
EHRRSVMSYMTSLKDAKIEVESERVKHRIAEVRNKELERDLYLEKELVGELQKKLDMERFSLQQAIQEMSAL
QEELDRKNDEYGEKQSLLQVKESELVEARLEIQHLKSELTSLQLILEEKDLELSSARKMLEDVNQEIDELRE
IMKSKENQLIQATSMLEEKDEHVQAMQHELNDTKQKFSEAESVLEQIVEVTNKVVLSAKQLETELKFTRESL
RMKEMEVLAAQRDLTVKDEELKMVLGKLDAREQELTKLKEMIRDRDELKQLYALAQEKIGEKTVGDLAIEEL
QLEAAQLEVEAATSALHKLTEMSRELLNKSSLSVCSGEVKTEVARLLALTEQFVDEAS
>Lsat_1_v5_gn_5_30240|Lsat_1_v5_gn_5_30240.1/80-678
EPARILLERLFVQTQKLEEKDIELEHYLGKLESDLQTALTVLRKKEEDLEAAENKISLEYRDLNNAKNELNK
REENISDAFLRQEKLENELNLANLDLASRATEIEDLKLQIEKRDHEVMLARSMLELKEDEIKVMVDELRVKS
EESANFELEIMEKSRVLIETNEILKKQEVEIEELKETIREKNEELEISTMLLESENEKLKVVEENLEKQTMD
WLVANEEMTELPS-----TVEY---FDDLTRVRMLLSDVRSELVSSRESLILSRKKMEDQQAVLEHEILELE
EHRKSLSDYTRSVKDAETEVEKERVMFRLAEGRNQEFQRDLLIEKELIDELQNQLNSEKDSLRKANEEILEI
KDELNRRNLEFSEIQNRLESKEAELVDAKIEIQSLKSERVCLEVMLNEKESELSDAREILDEVNREIMNLKM
LLG--------------------RKI-----ETGIDYSEAKNVMERIFELTNKVDDSIKRVETELDVIRGTL
RLREFEVLRSRREIMIKEDKVKSVLEKLDERENEMAEMKELSQDVDELRRLYAMAQERIGERTMGELAIEKM
ELEAAEIEIEAAVSALEKIMEMSRELLRATSV--GFEELRMEAARLSDFTEKLVREAG
>HanXRQChr16g0510771|HanXRQChr16g0510771/61-692
EPTRILLERLFVQTQKLEEKDIQLELNLGTLESDLQEALTVLRKKVENLEDAENKLLSEYRELREAKEDLRK
REAVIESTLLRQEMLENELKQANLDLAFQATEIENLKLQLEKQDKEITAAQSALVLKQNEIDVMVNELRLKT
EEDANIESELRLKNQLLVETKEIVNKQTLEIEELKKAVEEKDEEVRIAMALFEIEEEKLKVVEGNLEKQTLD
WLLAHEELKNLADEESERAVDHNKNLQEFTRVKKLLADVRLELVSSQESLTLSRKKMEDQQEVLEKKLLELE
EYRECLNSYVKSLGDAEVEVESERAKLRLAEARNQELKRDLSIEKDVIKELQNQLNEEKRSLLQATEELSVL
RDELDRKTSEYKSMRNALESKESQLVEAKLEIQQLKSKQAFLEVMLMEKESELSQSQEMLSEVNQEILNLKA
LLSDRETELTETTTMLKEKDKLVEKIQHDRNESNLKYVEATTVVERIFELTNKVVSSIKQLETELDLIMETL
RSREMEVLQTRRALTVKENELKMALDKLNERENEMKEMKELTKDADDLRKLYEMVQERIGDKSIGELAIEKL
ELEAAQLEVEAATSALEKLTEMSRELVRTTSL--CFAELKTEVARLSDFTQKLIQDAG
>Niben101Scf04786g01003.1/65-698 sequence match in blast db N.benthamiana Genome v1.0.1 predicted proteins
EPAKVLLERLFAQTQKLEEQVAELGLDLGELESDLLDALAALKKKEEDLQNTERKVLIEYNEVNHAKLELEQ
REEEIAAASSRQEKLEDELRQANLSLASQAAEIEDLKFRLKERDQEISAAQTALDSKADEINKMKDELKNKS
NEAANIESELRTKAELLDAANEVVQRQEVELENLQSKIQEKEKELEDFLMMQKTEEEKLKVVKSNLEKQAMD
WLVAKKEMKKLEEETSKYGGEANETLEDFRRVKKLLADVRSELTSSQRALTSSREKMEEQENLLEERLRELE
EQRRSVMAYMTSLKEAQIEVEREKVKLTVAEARNRELERELSMEKELIEELQNELNNEKSSLLAALKEKSTL
QEELDHKRAEFGETQDLLQAKESELVDARLEIRHLKSECSSLQLMLEEKDKELLDSRKSLDELNQEIAELRV
LMSSQEVQLIQATAMLKEKDESMQTMQDELNDTKMKYSEAETVVERIVDLTNKLVISVNQLENELELTRESL
RSKEMEALAVQRALKLKEEELKMVRQKLDDKEEEINKMKEMTRDADDLRQLYALAQERIGEKSSGDLAIEKL
QLEAAQLEVEAATTALQKLAELSRELLNKASSGECLAEVYMEMARLSALTEQLVKEAG
>Niben101Scf07515g00003.1/64-697 sequence match in blast db N.benthamiana Genome v1.0.1 predicted proteins
EPARVLLERLFAQTQKLEEQVAELGLDLGELESDLLDALAALKKKEEDLQDTERKVLMEYNEVNHAKLDLEQ
REEEIAAASSRQEKLEDELRQANLILASQAAEIEDLKFRLKERDQEISAAQTALDSKADEINKMKDELKNKS
DEAANNESELRTKAELLNAANEVVQRQEVELQNLRSKIEEKERELEDFSTMQKTEEEKLKVVKSNLEKQAMD
WLVAKQEMKKLEEETSKYGGEANQTLEDFRRVKKLLADVRSELVSSQRALTSSRVKMGEQENLLEERLRELE
EQRRSVMAYMTSLKEAQIEVEREKMKLTVAEGRNRELERHLSMEKELVEELQNELNNEKSSLLAALKEKSTL
QEELDRKRAEFGETQDLLQVKESELVDARLEIQHLKSECASLQLMLEEKDKELLDSRKTLDELNQEISELRV
LMSSQEVQLIQATTMLKEKEESMQTMKDELNDTKIKYSEAETVVERIVDLTNKLVISVNQLENELELTRESL
RSREMEALAAQRALKLKEEELKMVRQKLDDREEEINKMKEMTRDADDLRQLCALAQERIGEKSTGDLAIEKL
QLEAAQLEVEAATTALQKLVELSCELLNKASWGECLAEVCTEMARLSAVTEQLVKEAG
>SMEL4.1_08g011270.1.01/50-672 sequence match in blast db Eggplant Genome V4.1 proteins
EPARVLLERLFVQTQKIEQQVAELGLNLGKLESDLQDALAALKKKEEDIQDTERKVLMEYNELNRAKIELEQ
RVEEIAAASSKQEKLENELRQANLTLASQAAEIEDLKFRVNKIDEEISAAQTALDSEADEINKMMDELKNKS
EEAANTESELRTKAELLDTANEVVQRQEVELQNFRREIQEKERELEVFLTMQKTEEEKLKVSKSNLEKQTMD
WLIAKQEMKKLEEETSKYSEEANRSPEDFRRVKKLLANVRSELVSSQRALISSREKMEEQENLLDNHLQELE
EQRRIIMSYMKSLKDAQNEVENEKVHLTVAEAQNKEHGRDLSMEKELIEELQNELNIKKSSLQTATNEKSYL
QEELDRRSADFGETQNLLQIKESELVDARLEIQHLKSECASLQLMLEEKDKELLDSSKTLYELNQEISELRV
LMSSQEVQLIHATSMLKEKEESMRIMQLELNDTKMKYSEAETVAQHIVDLTNKLVISVNQLEYEPELTRESL
RSREMDALAAQRALKLKEQELKFVRQKLNDREEEINKMKEMSGDS-----------ERSGEKSSGNLAIEKL
QLEGAQLEVEAATSALQKLAELSCDLLNKAGLVECLAEAYTEMQRLSALTEKLVKEAG
>CA08g01900/37-662 sequence match in blast db Capsicum annuum cv CM334 Genome protein sequences (release 1.55)
EPARVLLERLFAQTQKLEQQVAELGLNIGKLESDIQDALAAL-KKEEDIQDTERKVSMEYNELNHAKLELEQ
RAEEIASASSRQEKLENE----NLTLASQAEEIEDLKFHLNVMDQEISAAQTALYSKTDEINKLKNELKIKS
DEAANTESELRTTAELLDKANELVQRQEVELQNLRIEIQEKEKELEVFSTMQQTDEEKLKVSKSNLAKHAMD
WLVAKKEMKKLEEETSKYGGEASRSVEEFRGVKKLLADVRSELVLSQRALASSREKMEEQENQLEECLQELE
EQRRSVMSYMTSLKEVQNEVETEKVKLTVAEARNKELERDLSIEKELVDKLQNELTIKKPSLQAAMIEKSAL
QEELYRKSTEFGETQNLLQVKESELVDARLMIRHLKSECSSLQLMLEEKDKELLDSRKTLEELNQEIDELRV
LVSSQELQLIQATSVLKEKEESMQIIQLELNDAKMKYSEAETVVEHIVDLTNKLVI--NQL-NELELTRESL
RSRERDVLAAQRAVKLKGQELKMVHQKLIAKEEEINKMKEKTRDRDDLKQLNALAKERTGEKSIGDPAIEKL
QLKKTQLEVNAATSALQKLVELSRDLLNKGILVQYLAKVHTEMARLSAMTEKLVKEAG
>Soltu.DM.08G009720|Soltu.DM.08G009720.1/67-700
EPARVLLERLFAQTQKLEQQVAELGLNLGKLESDLQDALAALKKKEEDIQDTERKVLMEYNELNRAKIELEQ
RVEEMAAANSRQEKLENELRQANLILVSQAAEIEDLKFRFNEIDQEISAAQTALVSKEDEINKMMIELKNKS
DEVANTESQLRTKGELLDTANEVVQRQEVELQNLQREIQEKEKELQVFLTMQKTEEEKLKVSKSNLEKQAMD
WLIAKQEMKKLEVETSNYGGEANRSLEDFRRVKKLLADVRSELVSSQRALTSSRKKMEEQENLLEDRLEELE
EQRRSVMSYMTSLKEAQNEVENEKVQLTVAEARNKELERDLSIEKELVEELQTENNIKKSSLHVAINEKSAL
QEELDCKSAEFGETQNLLQVKESELVDARLEIQHLKSQCASLQLMLEEKDKELLDSRKTVDELNQEIAELRV
NMNSQEQQLIQATSMLKEKEESMQIMQLELNDTKMKYSEAETVVEHMVDLTNKLVISVNQLENELELTRESL
RSREMDSLAAQRALKLKEQELKIVRQKLNDREEEINKMKNMTRDADGPRQSYVLAQERTGEKSTGDLAVEKL
QFEGAQLEVEAATTALQKLAELSRDLLNKASLFECLAEVYSEMAQLSALSEKLVKEAG
